# Supplementary material for: De novo genome assemblies of butterflies
Source: Gigascience. 2021 Jun 2;10(6):giab041. doi: 10.1093/gigascience/giab041 (PMC8170690; doi:10.1093/gigascience/giab041)
Supplement: giab041_Supplemental_Files [file giab041_supplemental_files.zip]

Archive with 4 entries (4 files):
- filter_seqs_by_NCBI.py
- TableS1Genome_050321.xls
- TableS2_PreAssembledGenomes.csv
- TableS3Genome_050321.xlsx
