# Supplementary material for: De novo genome assemblies of butterflies
Source: Gigascience. 2021 Jun 2;10(6):giab041. doi: 10.1093/gigascience/giab041 (PMC8170690; doi:10.1093/gigascience/giab041)
Supplement: giab041_Supplemental_Files [file giab041_supplemental_files.zip › filter_seqs_by_NCBI.py]

#!/usr/bin/env python

import sys
from Bio import SeqIO
from Bio.Seq import Seq

fasta_file = sys.argv[1] #Input fasta file
contam_file = sys.argv[2] #Contamination File from NCBI
result_file = sys.argv[3] #Output fasta file

exclude = dict()
trim = dict()
section = ""
with open(contam_file) as f:
    for line in f:
        line = line.strip()
        if line[0:4] == "NODE" :
            if section == "exclude":
                values = line.split()
                exclude[values[0]] = {'length':values[1],'source':values[2]}
            elif section == "trim":
                values = line.split()
                trim[values[0]] = {'length':values[1],'spans':values[2],
                                    'source':values[3]}
            else:
                raise Exception('could not find Exclude or Trim heading for node entry')
        if line[0:8] == "Exclude:" : 
            section = "exclude"
            #print("found exclude heading")
        elif line[0:6] == "Trim:" :
            section = "trim"
            #print("found trim heading")
        else:
            continue

"""
print("Exclude entries: "+str(len(exclude)))
key0 = list(exclude.keys())[0]
print("   first entry: "+key0+" : "+str(exclude[key0]))
print("Trim entries: "+str(len(trim)))
key0 = list(trim.keys())[0]
print("Trim entry 0: "+key0+" : "+str(trim[key0]))
"""

print("Parsing .fasta file....")
fasta_sequences = SeqIO.parse(open(fasta_file),'fasta')

with open(result_file, "w") as f:
    for seq in fasta_sequences: 
        node = str(seq.id).strip()
        sequence = str(seq.seq)
        if (node not in exclude) and (node not in trim) and (len(sequence) > 0):
            SeqIO.write([seq], f, "fasta") 
        elif (node in exclude):
            continue
            #print(node+" excluded. source: "+exclude[node]['source'])
            #print("\t contam. file length: "+exclude[node]['length']+" actual: "+str(len(sequence)))
        elif (node in trim):
            trimSpans = trim[node]['spans'].split(',')
            strseq = str(seq.seq)
            for trimSpan in trimSpans:
                trimValues = trimSpan.split('..')
                #print("spans "+ trim[node]['spans'])
                #print("trimValues "+str(trimValues))
                startTrim = int(trimValues[0])-1
                endTrim = int(trimValues[1])
                trimStr = str(seq.seq)[startTrim:endTrim]
                #print(str(len(seq.seq)))
                strseq = strseq.replace(trimStr,'')
            seq.seq = Seq(strseq)
            SeqIO.write([seq], f, "fasta") 
            #print(str(len(seq.seq)))
            #print(node+" index"+str(startTrim)+"-"+str(endTrim)+" removed. source: "+trim[node]['source'])
