# Supplementary material for: De novo genome assemblies of butterflies
Source: Gigascience. 2021 Jun 2;10(6):giab041. doi: 10.1093/gigascience/giab041 (PMC8170690; doi:10.1093/gigascience/giab041)
Supplement: giab041_Supplemental_Files [file giab041_supplemental_files.zip › TableS1Genome_050321.xls]

## Sheet: TableS1Genome
Run	N50	BUSCO3	BUSCO4	Organism	Taxonomy	Assembly Accession ID	Assay Type	BioSample	Center Name	Experiment	Instrument	Library Layout	Library Selection	Library Source	Release Date	Sample Acc	SRA Study	BioProject	Reference	Average Spot Length	Mbases	Mbytes
DRR087481	9013, n = 7869	C:84.5%[S:84.1%,D:0.4%],F:11.7%,M:3.8%,n:1658	C:84.1%[S:83.8%,D:0.3%],F:10.6%,M:5.3%,n:1367	Eurema mandarina	Pieridae; Coliadinae	DWAJ00000000	WGS	SAMD00074967	NARO	DRX081304	Illumina MiSeq	PAIRED	RANDOM	GENOMIC	2017-11-21T00:00:00Z	DRS055880	DRP003909	PRJDB5545	Kageyama et al. 2017; EvolLet	592	4005	2536
ERR1051266	1149, n = 125862	C:45.2%[S:44.6%,D:0.6%],F:33.2%,M:21.6%,n:1658	C:44.8%[S:44.4%,D:0.4%],F:31.7%,M:23.5%,n:1367	Eueides isabella	Nymphalidae; Heliconiinae	DWAI00000000	WGS	SAMEA3594819	UNIVERSITY OF CAMBRIDGE, UK	ERX1131551	Illumina HiSeq 2000	PAIRED	RANDOM	GENOMIC	2015-10-27T00:00:00Z	ERS901968	ERP012654	PRJEB11288	Davey et al. 2016; G3	300	13412	5592
ERR1143556	975, n = 91616	C:46.1%[S:45.7%,D:0.4%],F:33.5%,M:20.4%,n:1658	C:46.1%[S:45.6%,D:0.5%],F:31.6%,M:22.3%,n:1367	Neruda aoede	Nymphalidae; Heliconiinae	DWAH00000000	WGS	SAMEA3670507	UNIVERSITY OF CAMBRIDGE, UK	ERX1222366	Illumina HiSeq 2000	PAIRED	RANDOM	GENOMIC	2015-11-24T00:00:00Z	ERS977656	ERP009041	PRJEB8011	Nadeau et al. 2016; Nature	199	12760	8184
ERR2040010	1739, n = 80923	C:46.6%[S:46.4%,D:0.2%],F:32.1%,M:21.3%,n:1658	C:43.3%[S:43.2%,D:0.1%],F:31.7%,M:25.0%,n:1367	Leptidea juvernica	Pieridae; Dismorphiinae	DWAG00000000	WGS	SAMEA104169651	EVOLUTIONARY BIOLOGY CENTRE	ERX2099067	Illumina HiSeq 2500	PAIRED	RANDOM PCR	GENOMIC	2017-10-11T00:00:00Z	ERS1828669	ERP024137	PRJEB21838	Talla et al. 2017; GBE	250	11217	4603
ERR2286686	964, n = 99337	C:47.8%[S:47.6%,D:0.2%],F:31.4%,M:20.8%,n:1658	C:47.7%[S:47.4%,D:0.3%],F:28.6%,M:23.7%,n:1367	Pieris napi	Pieridae; Pierinae	DWAF00000000	WGS	SAMEA104570332	DEPARTMENT OF MEDICAL BIOCHEMISTRY AND MICROBIOLOG	ERX2338212	Illumina HiSeq 2500	PAIRED	RANDOM	GENOMIC	2019-04-15T00:00:00Z	ERS2181616	ERP106726	PRJEB24862	Hill et al. 2019; Science	202	35631	14079
ERR266262	3500, n = 27042	C:66.7%[S:66.2%,D:0.5%],F:23.4%,M:9.9%,n:1658	C:65.0%[S:64.5%,D:0.5%],F:21.4%,M:13.6%,n:1367	Heliconius sapho	Nymphalidae; Heliconiinae	DWAE00000000	WGS	SAMEA2065720	CAMBRIDGE UNIVERSITY	ERX240780	Illumina HiSeq 2000	PAIRED	RANDOM	GENOMIC	2013-08-21T00:00:00Z	ERS240642	ERP002444	PRJEB1754	Briscoe et al. 2013; PlosBio	200	9061	5868
ERR3335431	2611, n = 44884	C:47.6%[S:47.4%,D:0.2%],F:31.1%,M:21.3%,n:1658	C:44.4%[S:44.3%,D:0.1%],F:31.2%,M:24.4%,n:1367	Leptidea reali	Pieridae; Dismorphiinae	DWBY00000000	WGS	SAMEA5619244	EVOLUTIONARY BIOLOGY CENTRE	ERX3360145	Illumina HiSeq 2000	PAIRED	RANDOM PCR	GENOMIC	2019-05-22T00:00:00Z	ERS3423331	ERP024137	PRJEB21838	Talla et al. 2017; GBE	219	8343	4545
ERR3338657	0	0	0	Polygonia g-argenteum	Nymphalidae; Nymphalinae	n/a	WGS	SAMEA5634147	IMPERIAL COLLEGE LONDON	ERX3363366	Illumina MiSeq	PAIRED	size fractionation	VIRAL RNA	2019-05-24T00:00:00Z	ERS3438214	ERP115148	PRJEB32456	Not Listed	274	82	48
ERR3338658	0	0	0	Polygonia gigantea	Nymphalidae; Nymphalinae	n/a	WGS	SAMEA5634148	IMPERIAL COLLEGE LONDON	ERX3363367	Illumina MiSeq	PAIRED	size fractionation	VIRAL RNA	2019-05-24T00:00:00Z	ERS3438215	ERP115148	PRJEB32456	Not Listed	272	34	21
SRR10076377	605, n = 311357	C:45.3%[S:43.9%,D:1.4%],F:29.9%,M:24.8%,n:1658	C:40.5%[S:39.4%,D:1.1%],F:32.1%,M:27.4%,n:1367	Proboscis propylea	Nymphalidae; Satyrinae	DWUO00000000	WGS	SAMN10336832	INSTITUTE OF COTTON RESEARCH OF CHINESE ACADEMY OF AGRICULTURAL SCIENCES	SRX6809765	Illumina NovaSeq 6000	PAIRED	RANDOM	GENOMIC	2019-09-06T00:00:00Z	SRS5353733	SRP220548	PRJNA498898	Zhang et al. 2020; MolEcol	299	138088	41463
SRR10158558	347, n = 225180	C:0.9%[S:0.9%,D:0.0%],F:3.6%,M:95.5%,n:1658	C:0.7%[S:0.7%,D:0.0%],F:1.5%,M:97.8%,n:1367	Apodemia hypoglauca	Riodinidae; Riodininae	DWAD00000000	WGS	SAMN12776904	UTSW	SRX6884041	HiSeq X Ten	PAIRED	RANDOM	GENOMIC	2019-09-21T00:00:00Z	SRS5417549	SRP222857	PRJNA549759	Zhang et al. 2019, ZooTaxa Riodinidae	167	4114	1641
SRR10158559	1108, n = 97297	C:28.3%[S:28.2%,D:0.1%],F:36.7%,M:35.0%,n:1658	C:26.3%[S:26.3%,D:0.0%],F:37.5%,M:36.2%,n:1367	Curetis bulis	Lycaenidae; Curetinae	DWAC00000000	WGS	SAMN12776984	UTSW	SRX6884040	HiSeq X Ten	PAIRED	RANDOM	GENOMIC	2019-09-21T00:00:00Z	SRS5417548	SRP222857	PRJNA549759	Zhang et al. 2019, ZooTaxa Riodinidae	282	4959	2131
SRR10158560	464, n = 237916	C:8.6%[S:8.4%,D:0.2%],F:20.0%,M:71.4%,n:1658	C:6.7%[S:6.7%,D:0.0%],F:18.4%,M:74.9%,n:1367	Abisara bifasciata	Riodinidae; Nemeobiinae	DWAB00000000	WGS	SAMN12776983	UTSW	SRX6884039	HiSeq X Ten	PAIRED	RANDOM	GENOMIC	2019-09-21T00:00:00Z	SRS5417547	SRP222857	PRJNA549759	Zhang et al. 2019, ZooTaxa Riodinidae	218	4495	1731
SRR10158561	1719, n = 80847	C:21.5%[S:20.5%,D:1.0%],F:13.6%,M:64.9%,n:1658	C:18.8%[S:18.1%,D:0.7%],F:21.2%,M:60.0%,n:1367	Styx infernalis	Riodinidae; Nemeobiinae	DWAA00000000	WGS	SAMN12776982	UTSW	SRX6884038	HiSeq X Ten	PAIRED	RANDOM	GENOMIC	2019-09-21T00:00:00Z	SRS5417546	SRP222857	PRJNA549759	Zhang et al. 2019, ZooTaxa Riodinidae	273	4950	2080
SRR10158562	1806, n = 73255	C:30.3%[S:29.7%,D:0.6%],F:32.7%,M:37.0%,n:1658	C:28.0%[S:27.7%,D:0.3%],F:34.2%,M:37.8%,n:1367	Euselasia chrysippe	Riodinidae; Nemeobiinae/Euselasiinae	DVZZ00000000	WGS	SAMN12776981	UTSW	SRX6884037	HiSeq X Ten	PAIRED	RANDOM	GENOMIC	2019-09-21T00:00:00Z	SRS5417545	SRP222857	PRJNA549759	Zhang et al. 2019, ZooTaxa Riodinidae	283	5131	2208
SRR10158563	818, n = 142635	C:18.4%[S:18.2%,D:0.2%],F:29.8%,M:51.8%,n:1658	C:16.4%[S:16.3%,D:0.1%],F:32.0%,M:51.6%,n:1367	Eurybia lycisca	Riodinidae; Riodininae	DVZY00000000	WGS	SAMN12776980	UTSW	SRX6884036	HiSeq X Ten	PAIRED	RANDOM	GENOMIC	2019-09-21T00:00:00Z	SRS5417544	SRP222857	PRJNA549759	Zhang et al. 2019, ZooTaxa Riodinidae	242	5475	2146
SRR10158564	275, n = 22037	C:0.0%[S:0.0%,D:0.0%],F:0.1%,M:99.9%,n:1658	C:0.0%[S:0.0%,D:0.0%],F:0.1%,M:99.9%,n:1367	Dianesia carteri	Riodinidae; Riodininae	DVZX00000000	WGS	SAMN12776979	UTSW	SRX6884035	HiSeq X Ten	PAIRED	RANDOM	GENOMIC	2019-09-21T00:00:00Z	SRS5417543	SRP222857	PRJNA549759	Zhang et al. 2019, ZooTaxa Riodinidae	105	3382	1450
SRR10158565	2425, n = 58894	C:40.0%[S:39.7%,D:0.3%],F:34.0%,M:26.0%,n:1658	C:35.3%[S:35.1%,D:0.2%],F:33.7%,M:31.0%,n:1367	Mesosemia grandis	Riodinidae; Riodininae	DVZW00000000	WGS	SAMN12776978	UTSW	SRX6884034	HiSeq X Ten	PAIRED	RANDOM	GENOMIC	2019-09-21T00:00:00Z	SRS5417542	SRP222857	PRJNA549759	Zhang et al. 2019, ZooTaxa Riodinidae	254	5100	2036
SRR10158566	270, n = 3035	C:0.0%[S:0.0%,D:0.0%],F:0.0%,M:100.0%,n:1658	C:0.0%[S:0.0%,D:0.0%],F:0.0%,M:100.0%,n:1367	Befrostia elegia	Riodinidae; Riodininae	DVZV00000000	WGS	SAMN12776977	UTSW	SRX6884033	HiSeq X Ten	PAIRED	RANDOM	GENOMIC	2019-09-21T00:00:00Z	SRS5417541	SRP222857	PRJNA549759	Zhang et al. 2019, ZooTaxa Riodinidae	96	927	388
SRR10158567	299, n = 134265	C:0.1%[S:0.1%,D:0.0%],F:0.0%,M:99.9%,n:1658	C:0.1%[S:0.1%,D:0.0%],F:0.1%,M:99.8%,n:1367	Befrostia lalannei	Riodinidae; Riodininae	DVZU00000000	WGS	SAMN12776976	UTSW	SRX6884032	HiSeq X Ten	PAIRED	RANDOM	GENOMIC	2019-09-21T00:00:00Z	SRS5417540	SRP222857	PRJNA549759	Zhang et al. 2019, ZooTaxa Riodinidae	147	4072	1542
SRR10158568	484, n = 226052	C:6.1%[S:6.1%,D:0.0%],F:18.1%,M:75.8%,n:1658	C:4.2%[S:4.2%,D:0.0%],F:17.3%,M:78.5%,n:1367	Theope publius	Riodinidae; Riodininae	DVZT00000000	WGS	SAMN12776975	UTSW	SRX6884031	HiSeq X Ten	PAIRED	RANDOM	GENOMIC	2019-09-21T00:00:00Z	SRS5417539	SRP222857	PRJNA549759	Zhang et al. 2019, ZooTaxa Riodinidae	248	4441	1790
SRR10158569	1201, n = 97338	C:19.7%[S:19.5%,D:0.2%],F:23.9%,M:56.4%,n:1658	C:17.9%[S:17.6%,D:0.3%],F:24.4%,M:57.7%,n:1367	Apodemia walkeri	Riodinidae; Riodininae	DWCD00000000	WGS	SAMN12776903	UTSW	SRX6884030	HiSeq X Ten	PAIRED	RANDOM	GENOMIC	2019-09-21T00:00:00Z	SRS5417538	SRP222857	PRJNA549759	Zhang et al. 2019, ZooTaxa Riodinidae	292	5345	1874
SRR10158570	911, n = 141605	C:17.4%[S:17.2%,D:0.2%],F:22.9%,M:59.7%,n:1658	C:15.2%[S:15.1%,D:0.1%],F:29.0%,M:55.8%,n:1367	Nymphidium onaeum	Riodinidae; Riodininae	DVZS00000000	WGS	SAMN12776974	UTSW	SRX6884029	HiSeq X Ten	PAIRED	RANDOM	GENOMIC	2019-09-21T00:00:00Z	SRS5417537	SRP222857	PRJNA549759	Zhang et al. 2019, ZooTaxa Riodinidae	244	4926	1970
SRR10158571	490, n = 334548	C:3.7%[S:3.7%,D:0.0%],F:12.4%,M:83.9%,n:1658	C:2.5%[S:2.5%,D:0.0%],F:8.4%,M:89.1%,n:1367	Calospila argenissa	Riodinidae; Riodininae	DWUI00000000	WGS	SAMN12776973	UTSW	SRX6884028	HiSeq X Ten	PAIRED	RANDOM	GENOMIC	2019-09-21T00:00:00Z	SRS5417536	SRP222857	PRJNA549759	Zhang et al. 2019, ZooTaxa Riodinidae	220	4668	1813
SRR10158572	1855, n = 56994	C:40.1%[S:39.7%,D:0.4%],F:34.0%,M:25.9%,n:1658	C:36.8%[S:36.7%,D:0.1%],F:33.8%,M:29.4%,n:1367	Thisbe lycorias	Riodinidae; Riodininae	DVZR00000000	WGS	SAMN12776972	UTSW	SRX6884027	HiSeq X Ten	PAIRED	RANDOM	GENOMIC	2019-09-21T00:00:00Z	SRS5417535	SRP222857	PRJNA549759	Zhang et al. 2019, ZooTaxa Riodinidae	229	6169	2403
SRR10158573	404, n = 195886	C:4.6%[S:4.6%,D:0.0%],F:14.1%,M:81.3%,n:1658	C:4.0%[S:4.0%,D:0.0%],F:10.8%,M:85.2%,n:1367	Zabuella tenellus	Riodinidae; Riodininae	DWDM00000000	WGS	SAMN12776971	UTSW	SRX6884026	HiSeq X Ten	PAIRED	RANDOM	GENOMIC	2019-09-21T00:00:00Z	SRS5417534	SRP222857	PRJNA549759	Zhang et al. 2019, ZooTaxa Riodinidae	123	6060	2315
SRR10158574	447, n = 242423	C:6.8%[S:4.6%,D:2.2%],F:1.6%,M:91.6%,n:1658	C:3.7%[S:2.7%,D:1.0%],F:1.5%,M:94.8%,n:1367	Stalachtis halloweeni	Riodinidae; Riodininae	DWDL00000000	WGS	SAMN12776970	UTSW	SRX6884025	HiSeq X Ten	PAIRED	RANDOM	GENOMIC	2019-09-21T00:00:00Z	SRS5417533	SRP222857	PRJNA549759	Zhang et al. 2019, ZooTaxa Riodinidae	224	6140	2496
SRR10158575	815, n = 155855	C:16.8%[S:16.7%,D:0.1%],F:23.4%,M:59.8%,n:1658	C:14.0%[S:13.9%,D:0.1%],F:22.5%,M:63.5%,n:1367	Pachythone gigas	Riodinidae; Riodininae	DVZQ00000000	WGS	SAMN12776969	UTSW	SRX6884024	HiSeq X Ten	PAIRED	RANDOM	GENOMIC	2019-09-21T00:00:00Z	SRS5417532	SRP222857	PRJNA549759	Zhang et al. 2019, ZooTaxa Riodinidae	252	5262	2110
SRR10158576	713, n = 237691	C:13.7%[S:13.6%,D:0.1%],F:24.1%,M:62.2%,n:1658	C:11.9%[S:11.8%,D:0.1%],F:25.5%,M:62.6%,n:1367	Symmachia rubina	Riodinidae; Riodininae	DVZP00000000	WGS	SAMN12776968	UTSW	SRX6884023	HiSeq X Ten	PAIRED	RANDOM	GENOMIC	2019-09-21T00:00:00Z	SRS5417531	SRP222857	PRJNA549759	Zhang et al. 2019, ZooTaxa Riodinidae	273	5624	2360
SRR10158577	625, n = 155107	C:11.9%[S:11.8%,D:0.1%],F:19.4%,M:68.7%,n:1658	C:9.3%[S:9.2%,D:0.1%],F:18.1%,M:72.6%,n:1367	Sarota myrtea	Riodinidae; Riodininae	DVZO00000000	WGS	SAMN12776967	UTSW	SRX6884022	HiSeq X Ten	PAIRED	RANDOM	GENOMIC	2019-09-21T00:00:00Z	SRS5417530	SRP222857	PRJNA549759	Zhang et al. 2019, ZooTaxa Riodinidae	255	4362	1733
SRR10158578	1533, n = 98796	C:32.1%[S:31.8%,D:0.3%],F:31.8%,M:36.1%,n:1658	C:28.4%[S:28.3%,D:0.1%],F:32.8%,M:38.8%,n:1367	Calydna sturnula	Riodinidae; Riodininae	DWBC00000000	WGS	SAMN12776966	UTSW	SRX6884021	HiSeq X Ten	PAIRED	RANDOM	GENOMIC	2019-09-21T00:00:00Z	SRS5417529	SRP222857	PRJNA549759	Zhang et al. 2019, ZooTaxa Riodinidae	248	7461	2943
SRR10158579	2306, n = 63086	C:50.1%[S:49.5%,D:0.6%],F:30.3%,M:19.6%,n:1658	C:43.0%[S:42.6%,D:0.4%],F:31.5%,M:25.5%,n:1367	Caria ino melicerta	Riodinidae; Riodininae	DVZN00000000	WGS	SAMN12776965	UTSW	SRX6884020	HiSeq X Ten	PAIRED	RANDOM	GENOMIC	2019-09-21T00:00:00Z	SRS5417528	SRP222857	PRJNA549759	Zhang et al. 2019, ZooTaxa Riodinidae	293	8145	3199
SRR10158580	435, n = 235379	C:4.1%[S:3.9%,D:0.2%],F:2.0%,M:93.9%,n:1658	C:2.8%[S:2.7%,D:0.1%],F:2.2%,M:95.0%,n:1367	Apodemia murphyi	Riodinidae; Riodininae	DWQP00000000	WGS	SAMN12776902	UTSW	SRX6884019	HiSeq X Ten	PAIRED	RANDOM	GENOMIC	2019-09-21T00:00:00Z	SRS5417527	SRP222857	PRJNA549759	Zhang et al. 2019, ZooTaxa Riodinidae	240	4501	1788
SRR10158581	320, n = 167548	C:0.1%[S:0.1%,D:0.0%],F:0.2%,M:99.7%,n:1658	C:0.1%[S:0.1%,D:0.0%],F:0.2%,M:99.7%,n:1367	Baeotis zonata zonata	Riodinidae; Riodininae	DWDK00000000	WGS	SAMN12776964	UTSW	SRX6884018	HiSeq X Ten	PAIRED	RANDOM	GENOMIC	2019-09-21T00:00:00Z	SRS5417526	SRP222857	PRJNA549759	Zhang et al. 2019, ZooTaxa Riodinidae	168	5696	2314
SRR10158582	1328, n = 126665	C:27.0%[S:26.3%,D:0.7%],F:27.9%,M:45.1%,n:1658	C:24.7%[S:23.9%,D:0.8%],F:29.9%,M:45.4%,n:1367	Melanis pixe pixe	Riodinidae; Riodininae	DVZM00000000	WGS	SAMN12776963	UTSW	SRX6884017	HiSeq X Ten	PAIRED	RANDOM	GENOMIC	2019-09-21T00:00:00Z	SRS5417525	SRP222857	PRJNA549759	Zhang et al. 2019, ZooTaxa Riodinidae	290	6384	2492
SRR10158583	5695, n = 26445	C:65.2%[S:64.5%,D:0.7%],F:25.8%,M:9.0%,n:1658	C:61.8%[S:61.4%,D:0.4%],F:23.4%,M:14.8%,n:1367	Lasaia sula peninsularis	Riodinidae; Riodininae	DVZL00000000	WGS	SAMN12776962	UTSW	SRX6884016	HiSeq X Ten	PAIRED	RANDOM	GENOMIC	2019-09-21T00:00:00Z	SRS5417524	SRP222857	PRJNA549759	Zhang et al. 2019, ZooTaxa Riodinidae	292	8845	3384
SRR10158584	2271, n = 79416	C:40.6%[S:40.2%,D:0.4%],F:35.0%,M:24.4%,n:1658	C:36.5%[S:36.3%,D:0.2%],F:33.4%,M:30.1%,n:1367	Calephelis perditalis	Riodinidae; Riodininae	DVZK00000000	WGS	SAMN12776961	UTSW	SRX6884015	HiSeq X Ten	PAIRED	RANDOM	GENOMIC	2019-09-21T00:00:00Z	SRS5417523	SRP222857	PRJNA549759	Zhang et al. 2019, ZooTaxa Riodinidae	298	6625	2898
SRR10158585	43550, n = 200	C:35.1%[S:33.8%,D:1.3%],F:2.8%,M:62.1%,n:1658	C:33.7%[S:33.1%,D:0.6%],F:4.0%,M:62.3%,n:1367	Sertania guttata guttata	Riodinidae; Riodininae	DVZJ00000000	WGS	SAMN12776960	UTSW	SRX6884014	HiSeq X Ten	PAIRED	RANDOM	GENOMIC	2019-09-21T00:00:00Z	SRS5417522	SRP222857	PRJNA549759	Zhang et al. 2019, ZooTaxa Riodinidae	128	2361	985
SRR10158586	273, n = 24008	C:0.0%[S:0.0%,D:0.0%],F:0.0%,M:100.0%,n:1658	C:0.0%[S:0.0%,D:0.0%],F:0.1%,M:99.9%,n:1367	Xanthosa xanthosa	Riodinidae; Riodininae	DVZI00000000	WGS	SAMN12776959	UTSW	SRX6884013	HiSeq X Ten	PAIRED	RANDOM	GENOMIC	2019-09-21T00:00:00Z	SRS5417521	SRP222857	PRJNA549759	Zhang et al. 2019, ZooTaxa Riodinidae	111	3039	1259
SRR10158587	290, n = 48432	C:0.0%[S:0.0%,D:0.0%],F:0.0%,M:100.0%,n:1658	C:0.0%[S:0.0%,D:0.0%],F:0.0%,M:100.0%,n:1367	Emesis heteroclita adelpha	Riodinidae; Riodininae	DWDJ00000000	WGS	SAMN12776958	UTSW	SRX6884012	HiSeq X Ten	PAIRED	RANDOM	GENOMIC	2019-09-21T00:00:00Z	SRS5417520	SRP222857	PRJNA549759	Zhang et al. 2019, ZooTaxa Riodinidae	143	2329	944
SRR10158588	512, n = 344270	C:2.4%[S:2.4%,D:0.0%],F:8.9%,M:88.7%,n:1658	C:2.4%[S:2.4%,D:0.0%],F:11.2%,M:86.4%,n:1367	Emesis heteroclita	Riodinidae; Riodininae	DWUH00000000	WGS	SAMN12776957	UTSW	SRX6884011	HiSeq X Ten	PAIRED	RANDOM	GENOMIC	2019-09-21T00:00:00Z	SRS5417519	SRP222857	PRJNA549759	Zhang et al. 2019, ZooTaxa Riodinidae	248	6145	2279
SRR10158589	521, n = 284105	C:5.3%[S:5.2%,D:0.1%],F:3.3%,M:91.4%,n:1658	C:3.7%[S:3.6%,D:0.1%],F:6.5%,M:89.8%,n:1367	Emesis diogenia	Riodinidae; Riodininae	DWSY00000000	WGS	SAMN12776956	UTSW	SRX6884010	HiSeq X Ten	PAIRED	RANDOM	GENOMIC	2019-09-21T00:00:00Z	SRS5417518	SRP222857	PRJNA549759	Zhang et al. 2019, ZooTaxa Riodinidae	251	4877	1810
SRR10158590	273, n = 27806	C:0.7%[S:0.7%,D:0.0%],F:1.0%,M:98.3%,n:1658	C:0.0%[S:0.0%,D:0.0%],F:0.1%,M:99.9%,n:1367	Emesis vulpina	Riodinidae; Riodininae	DWDI00000000	WGS	SAMN12776955	UTSW	SRX6884009	HiSeq X Ten	PAIRED	RANDOM	GENOMIC	2019-09-21T00:00:00Z	SRS5417517	SRP222857	PRJNA549759	Zhang et al. 2019, ZooTaxa Riodinidae	135	3243	1303
SRR10158591	1037, n = 120102	C:23.1%[S:22.8%,D:0.3%],F:28.5%,M:48.4%,n:1658	C:20.8%[S:20.7%,D:0.1%],F:28.3%,M:50.9%,n:1367	Apodemia hepburni	Riodinidae; Riodininae	DWDH00000000	WGS	SAMN12776901	UTSW	SRX6884008	HiSeq X Ten	PAIRED	RANDOM	GENOMIC	2019-09-21T00:00:00Z	SRS5417516	SRP222857	PRJNA549759	Zhang et al. 2019, ZooTaxa Riodinidae	250	6935	2576
SRR10158592	665, n = 282094	C:6.7%[S:6.6%,D:0.1%],F:16.7%,M:76.6%,n:1658	C:5.9%[S:5.9%,D:0.0%],F:15.7%,M:78.4%,n:1367	Emesis spreta	Riodinidae; Riodininae	DWSX00000000	WGS	SAMN12776954	UTSW	SRX6884007	HiSeq X Ten	PAIRED	RANDOM	GENOMIC	2019-09-21T00:00:00Z	SRS5417515	SRP222857	PRJNA549759	Zhang et al. 2019, ZooTaxa Riodinidae	241	5344	1984
SRR10158593	493, n = 365104	C:2.8%[S:2.8%,D:0.0%],F:11.5%,M:85.7%,n:1658	C:2.3%[S:2.3%,D:0.0%],F:9.7%,M:88.0%,n:1367	Emesis eurydice	Riodinidae; Riodininae	DVZH00000000	WGS	SAMN12776953	UTSW	SRX6884006	HiSeq X Ten	PAIRED	RANDOM	GENOMIC	2019-09-21T00:00:00Z	SRS5417514	SRP222857	PRJNA549759	Zhang et al. 2019, ZooTaxa Riodinidae	248	4667	1681
SRR10158594	308, n = 172831	C:0.0%[S:0.0%,D:0.0%],F:0.2%,M:99.8%,n:1658	C:0.0%[S:0.0%,D:0.0%],F:0.0%,M:100.0%,n:1367	Emesis opaca	Riodinidae; Riodininae	DVZG00000000	WGS	SAMN12776952	UTSW	SRX6884005	HiSeq X Ten	PAIRED	RANDOM	GENOMIC	2019-09-21T00:00:00Z	SRS5417513	SRP222857	PRJNA549759	Zhang et al. 2019, ZooTaxa Riodinidae	148	3888	1453
SRR10158595	274, n = 50089	C:0.0%[S:0.0%,D:0.0%],F:0.1%,M:99.9%,n:1658	C:0.0%[S:0.0%,D:0.0%],F:0.1%,M:99.9%,n:1367	Emesis opaca	Riodinidae; Riodininae	DVZF00000000	WGS	SAMN12776951	UTSW	SRX6884004	HiSeq X Ten	PAIRED	RANDOM	GENOMIC	2019-09-21T00:00:00Z	SRS5417512	SRP222857	PRJNA549759	Zhang et al. 2019, ZooTaxa Riodinidae	118	3676	1492
SRR10158596	476, n = 353715	C:3.1%[S:3.1%,D:0.0%],F:6.7%,M:90.2%,n:1658	C:2.0%[S:2.0%,D:0.0%],F:5.9%,M:92.1%,n:1367	Emesis castigata	Riodinidae; Riodininae	DVZE00000000	WGS	SAMN12776950	UTSW	SRX6884003	HiSeq X Ten	PAIRED	RANDOM	GENOMIC	2019-09-21T00:00:00Z	SRS5417511	SRP222857	PRJNA549759	Zhang et al. 2019, ZooTaxa Riodinidae	252	4644	1697
SRR10158597	583, n = 333781	C:6.4%[S:6.4%,D:0.0%],F:18.3%,M:75.3%,n:1658	C:4.9%[S:4.8%,D:0.1%],F:16.3%,M:78.8%,n:1367	Emesis condigna	Riodinidae; Riodininae	DWDG00000000	WGS	SAMN12776949	UTSW	SRX6884002	HiSeq X Ten	PAIRED	RANDOM	GENOMIC	2019-09-21T00:00:00Z	SRS5417510	SRP222857	PRJNA549759	Zhang et al. 2019, ZooTaxa Riodinidae	251	6137	2215
SRR10158598	549, n = 338424	C:4.0%[S:3.9%,D:0.1%],F:15.0%,M:81.0%,n:1658	C:1.8%[S:1.8%,D:0.0%],F:8.1%,M:90.1%,n:1367	Emesis fastidiosa	Riodinidae; Riodininae	DWUG00000000	WGS	SAMN12776948	UTSW	SRX6884001	HiSeq X Ten	PAIRED	RANDOM	GENOMIC	2019-09-21T00:00:00Z	SRS5417509	SRP222857	PRJNA549759	Zhang et al. 2019, ZooTaxa Riodinidae	250	5251	1900
SRR10158599	869, n = 259135	C:14.7%[S:14.4%,D:0.3%],F:26.5%,M:58.8%,n:1658	C:14.0%[S:13.9%,D:0.1%],F:27.9%,M:58.1%,n:1367	Emesis lucinda	Riodinidae; Riodininae	DVZD00000000	WGS	SAMN12776947	UTSW	SRX6884000	HiSeq X Ten	PAIRED	RANDOM	GENOMIC	2019-09-21T00:00:00Z	SRS5417508	SRP222857	PRJNA549759	Zhang et al. 2019, ZooTaxa Riodinidae	247	7920	2891
SRR10158600	498, n = 354879	C:2.4%[S:2.4%,D:0.0%],F:6.0%,M:91.6%,n:1658	C:1.0%[S:1.0%,D:0.0%],F:0.7%,M:98.3%,n:1367	Emesis glaucescens	Riodinidae; Riodininae	DVZC00000000	WGS	SAMN12776946	UTSW	SRX6883999	HiSeq X Ten	PAIRED	RANDOM	GENOMIC	2019-09-21T00:00:00Z	SRS5417507	SRP222857	PRJNA549759	Zhang et al. 2019, ZooTaxa Riodinidae	229	5104	2001
SRR10158601	551, n = 309917	C:4.3%[S:4.3%,D:0.0%],F:12.2%,M:83.5%,n:1658	C:3.4%[S:3.4%,D:0.0%],F:11.0%,M:85.6%,n:1367	Emesis aurimna	Riodinidae; Riodininae	DVZB00000000	WGS	SAMN12776945	UTSW	SRX6883998	HiSeq X Ten	PAIRED	RANDOM	GENOMIC	2019-09-21T00:00:00Z	SRS5417506	SRP222857	PRJNA549759	Zhang et al. 2019, ZooTaxa Riodinidae	248	4195	1539
SRR10158602	449, n = 254575	C:2.7%[S:2.7%,D:0.0%],F:9.8%,M:87.5%,n:1658	C:2.8%[S:2.8%,D:0.0%],F:9.1%,M:88.1%,n:1367	Apodemia palmerii	Riodinidae; Riodininae	DWDF00000000	WGS	SAMN12776900	UTSW	SRX6883997	HiSeq X Ten	PAIRED	RANDOM	GENOMIC	2019-09-21T00:00:00Z	SRS5417505	SRP222857	PRJNA549759	Zhang et al. 2019, ZooTaxa Riodinidae	193	5295	2144
SRR10158603	673, n = 289980	C:5.4%[S:5.4%,D:0.0%],F:13.4%,M:81.2%,n:1658	C:4.1%[S:4.0%,D:0.1%],F:15.5%,M:80.4%,n:1367	Emesis liodes	Riodinidae; Riodininae	DVZA00000000	WGS	SAMN12776944	UTSW	SRX6883996	HiSeq X Ten	PAIRED	RANDOM	GENOMIC	2019-09-21T00:00:00Z	SRS5417504	SRP222857	PRJNA549759	Zhang et al. 2019, ZooTaxa Riodinidae	244	5143	1937
SRR10158604	277, n = 13679	C:0.0%[S:0.0%,D:0.0%],F:0.0%,M:100.0%,n:1658	C:0.0%[S:0.0%,D:0.0%],F:0.0%,M:100.0%,n:1367	Emesis satema	Riodinidae; Riodininae	DVYZ00000000	WGS	SAMN12776943	UTSW	SRX6883995	HiSeq X Ten	PAIRED	RANDOM	GENOMIC	2019-09-21T00:00:00Z	SRS5417503	SRP222857	PRJNA549759	Zhang et al. 2019, ZooTaxa Riodinidae	124	2260	891
SRR10158605	974, n = 176958	C:14.1%[S:13.9%,D:0.2%],F:26.0%,M:59.9%,n:1658	C:11.7%[S:11.6%,D:0.1%],F:26.3%,M:62.0%,n:1367	Emesis temesa emesina	Riodinidae; Riodininae	DVYY00000000	WGS	SAMN12776942	UTSW	SRX6883994	HiSeq X Ten	PAIRED	RANDOM	GENOMIC	2019-09-21T00:00:00Z	SRS5417502	SRP222857	PRJNA549759	Zhang et al. 2019, ZooTaxa Riodinidae	246	7450	3011
SRR10158606	301, n = 6576	C:0.0%[S:0.0%,D:0.0%],F:0.0%,M:100.0%,n:1658	C:0.0%[S:0.0%,D:0.0%],F:0.0%,M:100.0%,n:1367	Emesis progne	Riodinidae; Riodininae	DVYX00000000	WGS	SAMN12776941	UTSW	SRX6883993	HiSeq X Ten	PAIRED	RANDOM	GENOMIC	2019-09-21T00:00:00Z	SRS5417501	SRP222857	PRJNA549759	Zhang et al. 2019, ZooTaxa Riodinidae	121	2003	809
SRR10158607	276, n = 9192	C:0.0%[S:0.0%,D:0.0%],F:0.1%,M:99.9%,n:1658	C:0.0%[S:0.0%,D:0.0%],F:0.1%,M:99.9%,n:1367	Emesis brimo vimena	Riodinidae; Riodininae	DVYW00000000	WGS	SAMN12776940	UTSW	SRX6883992	HiSeq X Ten	PAIRED	RANDOM	GENOMIC	2019-09-21T00:00:00Z	SRS5417500	SRP222857	PRJNA549759	Zhang et al. 2019, ZooTaxa Riodinidae	108	2366	974
SRR10158608	865, n = 189781	C:11.5%[S:11.3%,D:0.2%],F:23.5%,M:65.0%,n:1658	C:10.3%[S:10.2%,D:0.1%],F:22.8%,M:66.9%,n:1367	Emesis brimo	Riodinidae; Riodininae	DVYV00000000	WGS	SAMN12776939	UTSW	SRX6883991	HiSeq X Ten	PAIRED	RANDOM	GENOMIC	2019-09-21T00:00:00Z	SRS5417499	SRP222857	PRJNA549759	Zhang et al. 2019, ZooTaxa Riodinidae	260	5943	2193
SRR10158609	289, n = 61451	C:3.6%[S:3.4%,D:0.2%],F:1.6%,M:94.8%,n:1658	C:2.1%[S:2.1%,D:0.0%],F:2.6%,M:95.3%,n:1367	Emesis poeas	Riodinidae; Riodininae	DWDE00000000	WGS	SAMN12776938	UTSW	SRX6883990	HiSeq X Ten	PAIRED	RANDOM	GENOMIC	2019-09-21T00:00:00Z	SRS5417498	SRP222857	PRJNA549759	Zhang et al. 2019, ZooTaxa Riodinidae	135	3077	1153
SRR10158610	1622, n = 131434	C:24.8%[S:24.5%,D:0.3%],F:28.4%,M:46.8%,n:1658	C:20.4%[S:20.3%,D:0.1%],F:30.9%,M:48.7%,n:1367	Emesis phyciodoides	Riodinidae; Riodininae	DVYU00000000	WGS	SAMN12776937	UTSW	SRX6883989	HiSeq X Ten	PAIRED	RANDOM	GENOMIC	2019-09-21T00:00:00Z	SRS5417497	SRP222857	PRJNA549759	Zhang et al. 2019, ZooTaxa Riodinidae	255	6981	2799
SRR10158611	360, n = 287594	C:0.5%[S:0.5%,D:0.0%],F:0.8%,M:98.7%,n:1658	C:0.6%[S:0.6%,D:0.0%],F:0.9%,M:98.5%,n:1367	Emesis lupina	Riodinidae; Riodininae	DVYT00000000	WGS	SAMN12776936	UTSW	SRX6883988	HiSeq X Ten	PAIRED	RANDOM	GENOMIC	2019-09-21T00:00:00Z	SRS5417496	SRP222857	PRJNA549759	Zhang et al. 2019, ZooTaxa Riodinidae	161	5261	1954
SRR10158612	1325, n = 146109	C:21.1%[S:20.9%,D:0.2%],F:27.9%,M:51.0%,n:1658	C:19.0%[S:18.9%,D:0.1%],F:29.8%,M:51.2%,n:1367	Emesis tegula	Riodinidae; Riodininae	DVYS00000000	WGS	SAMN12776935	UTSW	SRX6883987	HiSeq X Ten	PAIRED	RANDOM	GENOMIC	2019-09-21T00:00:00Z	SRS5417495	SRP222857	PRJNA549759	Zhang et al. 2019, ZooTaxa Riodinidae	250	7976	3133
SRR10158613	283, n = 23387	C:1.9%[S:1.9%,D:0.0%],F:0.0%,M:98.1%,n:1658	C:0.9%[S:0.8%,D:0.1%],F:0.4%,M:98.7%,n:1367	Apodemia multiplaga	Riodinidae; Riodininae	DWCC00000000	WGS	SAMN12776899	UTSW	SRX6883986	HiSeq X Ten	PAIRED	RANDOM	GENOMIC	2019-09-21T00:00:00Z	SRS5417494	SRP222857	PRJNA549759	Zhang et al. 2019, ZooTaxa Riodinidae	157	2911	1299
SRR10158614	435, n = 365440	C:1.3%[S:1.3%,D:0.0%],F:1.9%,M:96.8%,n:1658	C:0.4%[S:0.4%,D:0.0%],F:0.4%,M:99.2%,n:1367	Emesis cypria	Riodinidae; Riodininae	DWSW00000000	WGS	SAMN12776934	UTSW	SRX6883985	HiSeq X Ten	PAIRED	RANDOM	GENOMIC	2019-09-21T00:00:00Z	SRS5417493	SRP222857	PRJNA549759	Zhang et al. 2019, ZooTaxa Riodinidae	184	5894	2165
SRR10158615	483, n = 361715	C:2.8%[S:2.8%,D:0.0%],F:7.1%,M:90.1%,n:1658	C:1.6%[S:1.6%,D:0.0%],F:5.2%,M:93.2%,n:1367	Emesis saturata	Riodinidae; Riodininae	DVYR00000000	WGS	SAMN12776933	UTSW	SRX6883984	HiSeq X Ten	PAIRED	RANDOM	GENOMIC	2019-09-21T00:00:00Z	SRS5417492	SRP222857	PRJNA549759	Zhang et al. 2019, ZooTaxa Riodinidae	242	4805	1797
SRR10158616	835, n = 246871	C:11.7%[S:11.6%,D:0.1%],F:23.6%,M:64.7%,n:1658	C:11.0%[S:11.0%,D:0.0%],F:21.8%,M:67.2%,n:1367	Emesis tenedia	Riodinidae; Riodininae	DVYQ00000000	WGS	SAMN12776932	UTSW	SRX6883983	HiSeq X Ten	PAIRED	RANDOM	GENOMIC	2019-09-21T00:00:00Z	SRS5417491	SRP222857	PRJNA549759	Zhang et al. 2019, ZooTaxa Riodinidae	244	6842	2546
SRR10158617	1090, n = 192056	C:16.0%[S:15.9%,D:0.1%],F:22.3%,M:61.7%,n:1658	C:13.9%[S:13.8%,D:0.1%],F:26.8%,M:59.3%,n:1367	Emesis heterochroa	Riodinidae; Riodininae	DVYP00000000	WGS	SAMN12776931	UTSW	SRX6883982	HiSeq X Ten	PAIRED	RANDOM	GENOMIC	2019-09-21T00:00:00Z	SRS5417490	SRP222857	PRJNA549759	Zhang et al. 2019, ZooTaxa Riodinidae	241	7738	2904
SRR10158618	664, n = 293412	C:7.8%[S:7.8%,D:0.0%],F:17.5%,M:74.7%,n:1658	C:5.1%[S:5.0%,D:0.1%],F:15.6%,M:79.3%,n:1367	Emesis angularis	Riodinidae; Riodininae	DVYO00000000	WGS	SAMN12776930	UTSW	SRX6883981	HiSeq X Ten	PAIRED	RANDOM	GENOMIC	2019-09-21T00:00:00Z	SRS5417489	SRP222857	PRJNA549759	Zhang et al. 2019, ZooTaxa Riodinidae	259	5956	2191
SRR10158619	743, n = 245582	C:11.2%[S:11.2%,D:0.0%],F:22.0%,M:66.8%,n:1658	C:8.2%[S:8.2%,D:0.0%],F:21.2%,M:70.6%,n:1367	Emesis ocypore	Riodinidae; Riodininae	DWSV00000000	WGS	SAMN12776929	UTSW	SRX6883980	HiSeq X Ten	PAIRED	RANDOM	GENOMIC	2019-09-21T00:00:00Z	SRS5417488	SRP222857	PRJNA549759	Zhang et al. 2019, ZooTaxa Riodinidae	255	5582	2105
SRR10158620	494, n = 368832	C:3.1%[S:3.1%,D:0.0%],F:8.5%,M:88.4%,n:1658	C:2.3%[S:2.3%,D:0.0%],F:10.2%,M:87.5%,n:1367	Emesis melancholica	Riodinidae; Riodininae	DVYN00000000	WGS	SAMN12776928	UTSW	SRX6883979	HiSeq X Ten	PAIRED	RANDOM	GENOMIC	2019-09-21T00:00:00Z	SRS5417487	SRP222857	PRJNA549759	Zhang et al. 2019, ZooTaxa Riodinidae	228	5701	2235
SRR10158621	475, n = 332325	C:2.9%[S:2.9%,D:0.0%],F:8.4%,M:88.7%,n:1658	C:1.6%[S:1.6%,D:0.0%],F:5.0%,M:93.4%,n:1367	Emesis russula	Riodinidae; Riodininae	DWUF00000000	WGS	SAMN12776927	UTSW	SRX6883978	HiSeq X Ten	PAIRED	RANDOM	GENOMIC	2019-09-21T00:00:00Z	SRS5417486	SRP222857	PRJNA549759	Zhang et al. 2019, ZooTaxa Riodinidae	248	5168	1915
SRR10158622	430, n = 354274	C:3.1%[S:3.1%,D:0.0%],F:8.8%,M:88.1%,n:1658	C:2.3%[S:2.3%,D:0.0%],F:8.2%,M:89.5%,n:1367	Emesis mandana	Riodinidae; Riodininae	DWUE00000000	WGS	SAMN12776926	UTSW	SRX6883977	HiSeq X Ten	PAIRED	RANDOM	GENOMIC	2019-09-21T00:00:00Z	SRS5417485	SRP222857	PRJNA549759	Zhang et al. 2019, ZooTaxa Riodinidae	239	5052	1871
SRR10158623	522, n = 313215	C:6.0%[S:6.0%,D:0.0%],F:11.4%,M:82.6%,n:1658	C:4.8%[S:4.8%,D:0.0%],F:12.0%,M:83.2%,n:1367	Emesis furor	Riodinidae; Riodininae	DWUJ00000000	WGS	SAMN12776925	UTSW	SRX6883976	HiSeq X Ten	PAIRED	RANDOM	GENOMIC	2019-09-21T00:00:00Z	SRS5417484	SRP222857	PRJNA549759	Zhang et al. 2019, ZooTaxa Riodinidae	242	5906	2164
SRR10158624	1322, n = 147743	C:21.5%[S:21.4%,D:0.1%],F:23.8%,M:54.7%,n:1658	C:17.7%[S:17.6%,D:0.1%],F:26.0%,M:56.3%,n:1367	Apodemia duryi	Riodinidae; Riodininae	DWCB00000000	WGS	SAMN12776898	UTSW	SRX6883975	HiSeq X Ten	PAIRED	RANDOM	GENOMIC	2019-09-21T00:00:00Z	SRS5417483	SRP222857	PRJNA549759	Zhang et al. 2019, ZooTaxa Riodinidae	299	6730	2837
SRR10158625	282, n = 15780	C:0.0%[S:0.0%,D:0.0%],F:0.0%,M:100.0%,n:1658	C:0.0%[S:0.0%,D:0.0%],F:0.0%,M:100.0%,n:1367	Emesis fatimella nobilata	Riodinidae; Riodininae	DVYM00000000	WGS	SAMN12776924	UTSW	SRX6883974	HiSeq X Ten	PAIRED	RANDOM	GENOMIC	2019-09-21T00:00:00Z	SRS5417482	SRP222857	PRJNA549759	Zhang et al. 2019, ZooTaxa Riodinidae	117	3523	1348
SRR10158626	645, n = 330659	C:9.8%[S:9.8%,D:0.0%],F:18.9%,M:71.3%,n:1658	C:9.0%[S:8.9%,D:0.1%],F:20.2%,M:70.8%,n:1367	Emesis lacrines	Riodinidae; Riodininae	DWSZ00000000	WGS	SAMN12776923	UTSW	SRX6883973	HiSeq X Ten	PAIRED	RANDOM	GENOMIC	2019-09-21T00:00:00Z	SRS5417481	SRP222857	PRJNA549759	Zhang et al. 2019, ZooTaxa Riodinidae	248	7166	2602
SRR10158627	297, n = 82960	C:0.0%[S:0.0%,D:0.0%],F:0.0%,M:100.0%,n:1658	C:0.0%[S:0.0%,D:0.0%],F:0.2%,M:99.8%,n:1367	Emesis aerigera	Riodinidae; Riodininae	DWDD00000000	WGS	SAMN12776922	UTSW	SRX6883972	HiSeq X Ten	PAIRED	RANDOM	GENOMIC	2019-09-21T00:00:00Z	SRS5417480	SRP222857	PRJNA549759	Zhang et al. 2019, ZooTaxa Riodinidae	145	2507	1016
SRR10158628	324, n = 263086	C:1.1%[S:1.1%,D:0.0%],F:1.3%,M:97.6%,n:1658	C:0.7%[S:0.7%,D:0.0%],F:1.1%,M:98.2%,n:1367	Emesis orichalceus	Riodinidae; Riodininae	DVYL00000000	WGS	SAMN12776921	UTSW	SRX6883971	HiSeq X Ten	PAIRED	RANDOM	GENOMIC	2019-09-21T00:00:00Z	SRS5417479	SRP222857	PRJNA549759	Zhang et al. 2019, ZooTaxa Riodinidae	187	5118	2037
SRR10158629	452, n = 480332	C:4.0%[S:4.0%,D:0.0%],F:10.2%,M:85.8%,n:1658	C:3.3%[S:3.3%,D:0.0%],F:8.1%,M:88.6%,n:1367	Emesis neemias	Riodinidae; Riodininae	DWCA00000000	WGS	SAMN12776920	UTSW	SRX6883970	HiSeq X Ten	PAIRED	RANDOM	GENOMIC	2019-09-21T00:00:00Z	SRS5417478	SRP222857	PRJNA549759	Zhang et al. 2019, ZooTaxa Riodinidae	239	9043	3518
SRR10158630	349, n = 38245	C:2.8%[S:2.8%,D:0.0%],F:6.8%,M:90.4%,n:1658	C:1.9%[S:1.9%,D:0.0%],F:7.4%,M:90.7%,n:1367	Emesis cereus	Riodinidae; Riodininae	DWSU00000000	WGS	SAMN12776919	UTSW	SRX6883969	HiSeq X Ten	PAIRED	RANDOM	GENOMIC	2019-09-21T00:00:00Z	SRS5417477	SRP222857	PRJNA549759	Zhang et al. 2019, ZooTaxa Riodinidae	139	3087	1210
SRR10158631	837, n = 198025	C:13.5%[S:13.5%,D:0.0%],F:28.9%,M:57.6%,n:1658	C:10.0%[S:9.9%,D:0.1%],F:25.4%,M:64.6%,n:1367	Curvie emesia	Riodinidae; Riodininae	DWST00000000	WGS	SAMN12776918	UTSW	SRX6883968	HiSeq X Ten	PAIRED	RANDOM	GENOMIC	2019-09-21T00:00:00Z	SRS5417476	SRP222857	PRJNA549759	Zhang et al. 2019, ZooTaxa Riodinidae	246	5383	2097
SRR10158632	1132, n = 141888	C:17.5%[S:17.4%,D:0.1%],F:29.1%,M:53.4%,n:1658	C:15.1%[S:15.1%,D:0.0%],F:31.2%,M:53.7%,n:1367	Curvie emesia	Riodinidae; Riodininae	DVYK00000000	WGS	SAMN12776917	UTSW	SRX6883967	HiSeq X Ten	PAIRED	RANDOM	GENOMIC	2019-09-21T00:00:00Z	SRS5417475	SRP222857	PRJNA549759	Zhang et al. 2019, ZooTaxa Riodinidae	262	6083	2268
SRR10158633	1630, n = 106116	C:28.2%[S:28.0%,D:0.2%],F:33.3%,M:38.5%,n:1658	C:25.2%[S:25.1%,D:0.1%],F:34.2%,M:40.6%,n:1367	Curvie emesia	Riodinidae; Riodininae	DVYJ00000000	WGS	SAMN12776916	UTSW	SRX6883966	HiSeq X Ten	PAIRED	RANDOM	GENOMIC	2019-09-21T00:00:00Z	SRS5417474	SRP222857	PRJNA549759	Zhang et al. 2019, ZooTaxa Riodinidae	255	7276	2725
SRR10158634	272, n = 13056	C:0.0%[S:0.0%,D:0.0%],F:0.0%,M:100.0%,n:1658	C:0.0%[S:0.0%,D:0.0%],F:0.1%,M:99.9%,n:1367	Curvie emesia	Riodinidae; Riodininae	DVYI00000000	WGS	SAMN12776915	UTSW	SRX6883965	HiSeq X Ten	PAIRED	RANDOM	GENOMIC	2019-09-21T00:00:00Z	SRS5417473	SRP222857	PRJNA549759	Zhang et al. 2019, ZooTaxa Riodinidae	114	2654	1044
SRR10158635	319, n = 230666	C:0.5%[S:0.5%,D:0.0%],F:1.4%,M:98.1%,n:1658	C:0.3%[S:0.3%,D:0.0%],F:0.4%,M:99.3%,n:1367	Apodemia mejicanus	Riodinidae; Riodininae	DVYH00000000	WGS	SAMN12776897	UTSW	SRX6883964	HiSeq X Ten	PAIRED	RANDOM	GENOMIC	2019-09-21T00:00:00Z	SRS5417472	SRP222857	PRJNA549759	Zhang et al. 2019, ZooTaxa Riodinidae	202	4781	1796
SRR10158636	270, n = 77384	C:0.2%[S:0.2%,D:0.0%],F:0.8%,M:99.0%,n:1658	C:0.1%[S:0.1%,D:0.0%],F:0.6%,M:99.3%,n:1367	Curvie emesia	Riodinidae; Riodininae	DWBB00000000	WGS	SAMN12776914	UTSW	SRX6883963	HiSeq X Ten	PAIRED	RANDOM	GENOMIC	2019-09-21T00:00:00Z	SRS5417471	SRP222857	PRJNA549759	Zhang et al. 2019, ZooTaxa Riodinidae	157	2613	1028
SRR10158637	306, n = 127190	C:0.6%[S:0.6%,D:0.0%],F:2.3%,M:97.1%,n:1658	C:0.2%[S:0.2%,D:0.0%],F:2.1%,M:97.7%,n:1367	Curvie emesia	Riodinidae; Riodininae	DVYG00000000	WGS	SAMN12776913	UTSW	SRX6883962	HiSeq X Ten	PAIRED	RANDOM	GENOMIC	2019-09-21T00:00:00Z	SRS5417470	SRP222857	PRJNA549759	Zhang et al. 2019, ZooTaxa Riodinidae	140	3695	1366
SRR10158638	405, n = 294180	C:9.3%[S:9.2%,D:0.1%],F:18.4%,M:72.3%,n:1658	C:8.0%[S:7.9%,D:0.1%],F:20.5%,M:71.5%,n:1367	Curvie emesia	Riodinidae; Riodininae	DVYF00000000	WGS	SAMN12776912	UTSW	SRX6883961	HiSeq X Ten	PAIRED	RANDOM	GENOMIC	2019-09-21T00:00:00Z	SRS5417469	SRP222857	PRJNA549759	Zhang et al. 2019, ZooTaxa Riodinidae	202	5384	2121
SRR10158639	371, n = 273040	C:6.2%[S:6.1%,D:0.1%],F:13.1%,M:80.7%,n:1658	C:4.6%[S:4.6%,D:0.0%],F:12.8%,M:82.6%,n:1367	Curvie emesia	Riodinidae; Riodininae	DWDC00000000	WGS	SAMN12776911	UTSW	SRX6883960	HiSeq X Ten	PAIRED	RANDOM	GENOMIC	2019-09-21T00:00:00Z	SRS5417468	SRP222857	PRJNA549759	Zhang et al. 2019, ZooTaxa Riodinidae	194	5063	1990
SRR10158640	2778, n = 65771	C:43.8%[S:43.6%,D:0.2%],F:33.7%,M:22.5%,n:1658	C:42.5%[S:42.4%,D:0.1%],F:32.8%,M:24.7%,n:1367	Curvie emesia	Riodinidae; Riodininae	DVYE00000000	WGS	SAMN12776910	UTSW	SRX6883959	HiSeq X Ten	PAIRED	RANDOM	GENOMIC	2019-09-21T00:00:00Z	SRS5417467	SRP222857	PRJNA549759	Zhang et al. 2019, ZooTaxa Riodinidae	292	6897	2681
SRR10158641	381, n = 312134	C:0.5%[S:0.5%,D:0.0%],F:1.3%,M:98.2%,n:1658	C:0.3%[S:0.3%,D:0.0%],F:1.0%,M:98.7%,n:1367	Apodemia arnacis	Riodinidae; Riodininae	DWSS00000000	WGS	SAMN12776909	UTSW	SRX6883958	HiSeq X Ten	PAIRED	RANDOM	GENOMIC	2019-09-21T00:00:00Z	SRS5417466	SRP222857	PRJNA549759	Zhang et al. 2019, ZooTaxa Riodinidae	235	4553	1801
SRR10158642	2710, n = 55032	C:42.2%[S:41.8%,D:0.4%],F:30.6%,M:27.2%,n:1658	C:38.2%[S:38.1%,D:0.1%],F:31.4%,M:30.4%,n:1367	Apodemia zela	Riodinidae; Riodininae	DWBA00000000	WGS	SAMN12776908	UTSW	SRX6883957	HiSeq X Ten	PAIRED	RANDOM	GENOMIC	2019-09-21T00:00:00Z	SRS5417465	SRP222857	PRJNA549759	Zhang et al. 2019, ZooTaxa Riodinidae	291	10378	4060
SRR10158643	540, n = 223239	C:8.7%[S:8.6%,D:0.1%],F:17.3%,M:74.0%,n:1658	C:6.8%[S:6.7%,D:0.1%],F:16.2%,M:77.0%,n:1367	Apodemia ares	Riodinidae; Riodininae	DVYD00000000	WGS	SAMN12776907	UTSW	SRX6883956	HiSeq X Ten	PAIRED	RANDOM	GENOMIC	2019-09-21T00:00:00Z	SRS5417464	SRP222857	PRJNA549759	Zhang et al. 2019, ZooTaxa Riodinidae	244	7087	2792
SRR10158644	1486, n = 124030	C:23.6%[S:23.3%,D:0.3%],F:26.4%,M:50.0%,n:1658	C:20.2%[S:19.9%,D:0.3%],F:27.5%,M:52.3%,n:1367	Apodemia chisosensis	Riodinidae; Riodininae	DVYC00000000	WGS	SAMN12776906	UTSW	SRX6883955	HiSeq X Ten	PAIRED	RANDOM	GENOMIC	2019-09-21T00:00:00Z	SRS5417463	SRP222857	PRJNA549759	Zhang et al. 2019, ZooTaxa Riodinidae	299	6797	2849
SRR10158645	299, n = 121135	C:0.0%[S:0.0%,D:0.0%],F:0.0%,M:100.0%,n:1658	C:0.0%[S:0.0%,D:0.0%],F:0.1%,M:99.9%,n:1367	Apodemia nais	Riodinidae; Riodininae	DVYB00000000	WGS	SAMN12776905	UTSW	SRX6883954	HiSeq X Ten	PAIRED	RANDOM	GENOMIC	2019-09-21T00:00:00Z	SRS5417462	SRP222857	PRJNA549759	Zhang et al. 2019, ZooTaxa Riodinidae	171	3012	1233
SRR10158646	312, n = 154720	C:0.1%[S:0.1%,D:0.0%],F:0.2%,M:99.7%,n:1658	C:0.0%[S:0.0%,D:0.0%],F:0.2%,M:99.8%,n:1367	Apodemia virgulti	Riodinidae; Riodininae	DVYA00000000	WGS	SAMN12776896	UTSW	SRX6883953	HiSeq X Ten	PAIRED	RANDOM	GENOMIC	2019-09-21T00:00:00Z	SRS5417461	SRP222857	PRJNA549759	Zhang et al. 2019, ZooTaxa Riodinidae	282	1496	631
SRR10158647	331, n = 211915	C:0.1%[S:0.1%,D:0.0%],F:0.5%,M:99.4%,n:1658	C:0.1%[S:0.1%,D:0.0%],F:0.5%,M:99.4%,n:1367	Apodemia mormo	Riodinidae; Riodininae	DWSR00000000	WGS	SAMN12776895	UTSW	SRX6883952	HiSeq X Ten	PAIRED	RANDOM	GENOMIC	2019-09-21T00:00:00Z	SRS5417460	SRP222857	PRJNA549759	Zhang et al. 2019, ZooTaxa Riodinidae	246	5597	2235
SRR10270929	1773, n = 44392	C:63.0%[S:62.6%,D:0.4%],F:27.1%,M:9.9%,n:1658	C:56.4%[S:56.3%,D:0.1%],F:29.7%,M:13.9%,n:1367	Plebejus melissa	Lycaenidae; Polyommatinae	DWQO00000000	WGS	SAMN13022185	HARVARD UNIVERSITY	SRX6984156	Illumina HiSeq 2000	SINGLE	other	GENOMIC	2019-10-13T00:00:00Z	SRS5508407	SRP225338	PRJNA577236	Chaturvedi et al. 2020; Nature	167	16011	8603
SRR10270930	1713, n = 46615	C:59.6%[S:59.2%,D:0.4%],F:30.0%,M:10.4%,n:1658	C:56.7%[S:56.3%,D:0.4%],F:28.7%,M:14.6%,n:1367	Plebejus idas	Lycaenidae; Polyommatinae	DWUD00000000	WGS	SAMN13022184	HARVARD UNIVERSITY	SRX6984155	Illumina HiSeq 2000	SINGLE	other	GENOMIC	2019-10-13T00:00:00Z	SRS5508406	SRP225338	PRJNA577236	Chaturvedi et al. 2020; Nature	168	14232	7252
SRR10270931	2044, n = 36722	C:63.3%[S:63.0%,D:0.3%],F:26.7%,M:10.0%,n:1658	C:58.5%[S:58.0%,D:0.5%],F:27.5%,M:14.0%,n:1367	Plebejus anna	Lycaenidae; Polyommatinae	DWTA00000000	WGS	SAMN13022183	HARVARD UNIVERSITY	SRX6984154	Illumina HiSeq 2000	SINGLE	other	GENOMIC	2019-10-13T00:00:00Z	SRS5508405	SRP225338	PRJNA577236	Chaturvedi et al. 2020; Nature	167	15526	8338
SRR10765632	2381, n = 43186	C:64.2%[S:63.8%,D:0.4%],F:27.7%,M:8.1%,n:1658	C:61.6%[S:61.4%,D:0.2%],F:26.3%,M:12.1%,n:1367	Junonia grisea	Nymphalidae; Nymphalinae	DVXZ00000000	WGS	SAMN13640980	UTSW	SRX7439757	Illumina HiSeq X Ten	PAIRED	RANDOM	GENOMIC	2020-03-02T00:00:00Z		SRP238741	PRJNA596851	Cong et al. 2020; SystEnt	293	5005.12	2122.89
SRR10765633	3378, n = 30797	C:73.1%[S:72.9%,D:0.2%],F:20.8%,M:6.1%,n:1658	C:70.9%[S:70.7%,D:0.2%],F:21.0%,M:8.1%,n:1367	Junonia grisea	Nymphalidae; Nymphalinae	DWDP00000000	WGS	SAMN13640979	UTSW	SRX7439756	Illumina HiSeq X Ten	PAIRED	RANDOM	GENOMIC	2020-03-02T00:00:00Z		SRP238741	PRJNA596851	Cong et al. 2020; SystEnt	289	6694.46	2927.6
SRR10765634	838, n = 103437	C:21.4%[S:21.3%,D:0.1%],F:43.3%,M:35.3%,n:1658	C:17.8%[S:17.8%,D:0.0%],F:38.8%,M:43.4%,n:1367	Junonia grisea	Nymphalidae; Nymphalinae	DVXY00000000	WGS	SAMN13640978	UTSW	SRX7439755	Illumina HiSeq X Ten	PAIRED	RANDOM	GENOMIC	2020-03-02T00:00:00Z		SRP238741	PRJNA596851	Cong et al. 2020; SystEnt	252	3571.27	1400.46
SRR10765635	879, n = 91364	C:24.0%[S:23.9%,D:0.1%],F:31.9%,M:44.1%,n:1658	C:21.7%[S:21.6%,D:0.1%],F:31.3%,M:47.0%,n:1367	Junonia grisea	Nymphalidae; Nymphalinae	DVXX00000000	WGS	SAMN13640977	UTSW	SRX7439754	Illumina HiSeq X Ten	PAIRED	RANDOM	GENOMIC	2020-03-02T00:00:00Z		SRP238741	PRJNA596851	Cong et al. 2020; SystEnt	298	3214.97	1514.53
SRR10765636	1210, n = 74531	C:35.2%[S:35.0%,D:0.2%],F:40.5%,M:24.3%,n:1658	C:31.9%[S:31.8%,D:0.1%],F:39.8%,M:28.3%,n:1367	Junonia grisea	Nymphalidae; Nymphalinae	DWDO00000000	WGS	SAMN13640976	UTSW	SRX7439753	Illumina HiSeq X Ten	PAIRED	RANDOM	GENOMIC	2020-03-02T00:00:00Z		SRP238741	PRJNA596851	Cong et al. 2020; SystEnt	255	4033.35	1637.5
SRR10765637	688, n = 87464	C:14.4%[S:14.2%,D:0.2%],F:9.4%,M:76.2%,n:1658	C:10.3%[S:10.2%,D:0.1%],F:9.4%,M:80.3%,n:1367	Junonia grisea	Nymphalidae; Nymphalinae	DVXW00000000	WGS	SAMN13640975	UTSW	SRX7439752	Illumina HiSeq X Ten	PAIRED	RANDOM	GENOMIC	2020-03-02T00:00:00Z		SRP238741	PRJNA596851	Cong et al. 2020; SystEnt	181	3799.74	1624.91
SRR10765638	482, n = 89572	C:7.3%[S:7.1%,D:0.2%],F:3.0%,M:89.7%,n:1658	C:5.2%[S:5.1%,D:0.1%],F:4.0%,M:90.8%,n:1367	Junonia grisea	Nymphalidae; Nymphalinae	DVXV00000000	WGS	SAMN13640974	UTSW	SRX7439751	Illumina HiSeq X Ten	PAIRED	RANDOM	GENOMIC	2020-03-02T00:00:00Z		SRP238741	PRJNA596851	Cong et al. 2020; SystEnt	182	4891.77	2116.89
SRR10765639	297, n = 106616	C:0.8%[S:0.8%,D:0.0%],F:2.6%,M:96.6%,n:1658	C:1.2%[S:1.2%,D:0.0%],F:2.9%,M:95.9%,n:1367	Junonia grisea	Nymphalidae; Nymphalinae	DVXU00000000	WGS	SAMN13640973	UTSW	SRX7439750	Illumina HiSeq X Ten	PAIRED	RANDOM	GENOMIC	2020-03-02T00:00:00Z		SRP238741	PRJNA596851	Cong et al. 2020; SystEnt	168	2635.51	1152.79
SRR10765640	1746, n = 56545	C:51.3%[S:50.3%,D:1.0%],F:35.7%,M:13.0%,n:1658	C:49.6%[S:48.6%,D:1.0%],F:33.7%,M:16.7%,n:1367	Junonia grisea	Nymphalidae; Nymphalinae	DVXT00000000	WGS	SAMN13640972	UTSW	SRX7439749	Illumina HiSeq X Ten	PAIRED	RANDOM	GENOMIC	2020-03-02T00:00:00Z		SRP238741	PRJNA596851	Cong et al. 2020; SystEnt	290	4058.72	1822.16
SRR10765641	1227, n = 74869	C:36.6%[S:36.4%,D:0.2%],F:41.9%,M:21.5%,n:1658	C:34.8%[S:34.7%,D:0.1%],F:37.5%,M:27.7%,n:1367	Junonia grisea	Nymphalidae; Nymphalinae	DVXS00000000	WGS	SAMN13640971	UTSW	SRX7439748	Illumina HiSeq X Ten	PAIRED	RANDOM	GENOMIC	2020-03-02T00:00:00Z		SRP238741	PRJNA596851	Cong et al. 2020; SystEnt	292	3440.51	1550.23
SRR10765642	277, n = 23260	C:0.0%[S:0.0%,D:0.0%],F:0.0%,M:100.0%,n:1658	C:0.0%[S:0.0%,D:0.0%],F:0.0%,M:100.0%,n:1367	Junonia sp. 1 JZ-2019	Nymphalidae; Nymphalinae	DWDB00000000	WGS	SAMN13640890	UTSW	SRX7439747	Illumina HiSeq X Ten	PAIRED	RANDOM	GENOMIC	2020-03-02T00:00:00Z		SRP238741	PRJNA596851	Cong et al. 2020; SystEnt	160	2654.84	1177.04
SRR10765643	2032, n = 46789	C:51.8%[S:51.4%,D:0.4%],F:34.9%,M:13.3%,n:1658	C:48.1%[S:47.9%,D:0.2%],F:34.2%,M:17.7%,n:1367	Junonia grisea	Nymphalidae; Nymphalinae	DWSQ00000000	WGS	SAMN13640970	UTSW	SRX7439746	Illumina HiSeq X Ten	PAIRED	RANDOM	GENOMIC	2020-03-02T00:00:00Z		SRP238741	PRJNA596851	Cong et al. 2020; SystEnt	299	2912.33	1457.84
SRR10765644	570, n = 170622	C:15.3%[S:15.2%,D:0.1%],F:39.7%,M:45.0%,n:1658	C:12.8%[S:12.7%,D:0.1%],F:35.6%,M:51.6%,n:1367	Junonia grisea	Nymphalidae; Nymphalinae	DVXR00000000	WGS	SAMN13640969	UTSW	SRX7439745	Illumina HiSeq X Ten	PAIRED	RANDOM	GENOMIC	2020-03-02T00:00:00Z		SRP238741	PRJNA596851	Cong et al. 2020; SystEnt	220	3970.06	1595.48
SRR10765645	1505, n = 113259	C:56.9%[S:55.0%,D:1.9%],F:33.7%,M:9.4%,n:1658	C:57.3%[S:55.4%,D:1.9%],F:29.0%,M:13.7%,n:1367	Junonia grisea	Nymphalidae; Nymphalinae	DVXQ00000000	WGS	SAMN13640968	UTSW	SRX7439744	Illumina HiSeq X Ten	PAIRED	RANDOM	GENOMIC	2020-03-02T00:00:00Z		SRP238741	PRJNA596851	Cong et al. 2020; SystEnt	300	10470.4	4623.03
SRR10765646	4006, n = 29252	C:77.6%[S:77.1%,D:0.5%],F:18.3%,M:4.1%,n:1658	C:77.0%[S:76.6%,D:0.4%],F:16.5%,M:6.5%,n:1367	Junonia grisea	Nymphalidae; Nymphalinae	DVXP00000000	WGS	SAMN13640967	UTSW	SRX7439743	Illumina HiSeq X Ten	PAIRED	RANDOM	GENOMIC	2020-03-02T00:00:00Z		SRP238741	PRJNA596851	Cong et al. 2020; SystEnt	300	7873.82	3490.43
SRR10765647	1855, n = 49707	C:52.2%[S:51.8%,D:0.4%],F:32.6%,M:15.2%,n:1658	C:48.4%[S:48.3%,D:0.1%],F:32.2%,M:19.4%,n:1367	Junonia grisea	Nymphalidae; Nymphalinae	DVXO00000000	WGS	SAMN13640966	UTSW	SRX7439742	Illumina HiSeq X Ten	PAIRED	RANDOM	GENOMIC	2020-03-02T00:00:00Z		SRP238741	PRJNA596851	Cong et al. 2020; SystEnt	299	2845.08	1416.54
SRR10765648	2545, n = 44184	C:67.5%[S:67.1%,D:0.4%],F:26.6%,M:5.9%,n:1658	C:66.2%[S:65.9%,D:0.3%],F:24.7%,M:9.1%,n:1367	Junonia grisea	Nymphalidae; Nymphalinae	DWDN00000000	WGS	SAMN13640965	UTSW	SRX7439741	Illumina HiSeq X Ten	PAIRED	RANDOM	GENOMIC	2020-03-02T00:00:00Z		SRP238741	PRJNA596851	Cong et al. 2020; SystEnt	250	11395.1	4446.96
SRR10765649	1580, n = 59177	C:44.9%[S:44.6%,D:0.3%],F:38.4%,M:16.7%,n:1658	C:41.8%[S:41.7%,D:0.1%],F:36.8%,M:21.4%,n:1367	Junonia grisea	Nymphalidae; Nymphalinae	DVXN00000000	WGS	SAMN13640964	UTSW	SRX7439740	Illumina HiSeq X Ten	PAIRED	RANDOM	GENOMIC	2020-03-02T00:00:00Z		SRP238741	PRJNA596851	Cong et al. 2020; SystEnt	299	2686.98	1335.66
SRR10765650	343, n = 128104	C:0.2%[S:0.2%,D:0.0%],F:1.1%,M:98.7%,n:1658	C:0.4%[S:0.4%,D:0.0%],F:0.9%,M:98.7%,n:1367	Junonia grisea	Nymphalidae; Nymphalinae	DVXM00000000	WGS	SAMN13640963	UTSW	SRX7439739	Illumina HiSeq X Ten	PAIRED	RANDOM	GENOMIC	2020-03-02T00:00:00Z		SRP238741	PRJNA596851	Cong et al. 2020; SystEnt	169	2736.27	1062.78
SRR10765651	326, n = 108968	C:0.1%[S:0.1%,D:0.0%],F:0.3%,M:99.6%,n:1658	C:0.0%[S:0.0%,D:0.0%],F:0.6%,M:99.4%,n:1367	Junonia grisea	Nymphalidae; Nymphalinae	DVXL00000000	WGS	SAMN13640962	UTSW	SRX7439738	Illumina HiSeq X Ten	PAIRED	RANDOM	GENOMIC	2020-03-02T00:00:00Z		SRP238741	PRJNA596851	Cong et al. 2020; SystEnt	165	2512.84	980.59
SRR10765652	662, n = 78928	C:35.5%[S:34.7%,D:0.8%],F:6.1%,M:58.4%,n:1658	C:32.3%[S:32.0%,D:0.3%],F:4.8%,M:62.9%,n:1367	Junonia grisea	Nymphalidae; Nymphalinae	DVXK00000000	WGS	SAMN13640961	UTSW	SRX7439737	Illumina HiSeq X Ten	PAIRED	RANDOM	GENOMIC	2020-03-02T00:00:00Z		SRP238741	PRJNA596851	Cong et al. 2020; SystEnt	193	2893.96	1191.52
SRR10765653	355, n = 132221	C:0.6%[S:0.6%,D:0.0%],F:2.5%,M:96.9%,n:1658	C:0.6%[S:0.6%,D:0.0%],F:1.5%,M:97.9%,n:1367	Junonia sp. 1 JZ-2019	Nymphalidae; Nymphalinae	DVXJ00000000	WGS	SAMN13640889	UTSW	SRX7439736	Illumina HiSeq X Ten	PAIRED	RANDOM	GENOMIC	2020-03-02T00:00:00Z		SRP238741	PRJNA596851	Cong et al. 2020; SystEnt	236	2773.7	1247.01
SRR10765654	672, n = 87400	C:20.4%[S:20.2%,D:0.2%],F:27.6%,M:52.0%,n:1658	C:17.7%[S:17.6%,D:0.1%],F:28.8%,M:53.5%,n:1367	Junonia grisea	Nymphalidae; Nymphalinae	DVXI00000000	WGS	SAMN13640960	UTSW	SRX7439735	Illumina HiSeq X Ten	PAIRED	RANDOM	GENOMIC	2020-03-02T00:00:00Z		SRP238741	PRJNA596851	Cong et al. 2020; SystEnt	195	3488.15	1438.56
SRR10765655	968, n = 104155	C:26.5%[S:26.4%,D:0.1%],F:45.2%,M:28.3%,n:1658	C:28.3%[S:28.2%,D:0.1%],F:40.6%,M:31.1%,n:1367	Junonia grisea	Nymphalidae; Nymphalinae	DVXH00000000	WGS	SAMN13640959	UTSW	SRX7439734	Illumina HiSeq X Ten	PAIRED	RANDOM	GENOMIC	2020-03-02T00:00:00Z		SRP238741	PRJNA596851	Cong et al. 2020; SystEnt	265	4375.49	1928.46
SRR10765656	302, n = 140778	C:4.4%[S:4.4%,D:0.0%],F:6.8%,M:88.8%,n:1658	C:2.9%[S:2.9%,D:0.0%],F:10.1%,M:87.0%,n:1367	Junonia grisea	Nymphalidae; Nymphalinae	DVXG00000000	WGS	SAMN13640958	UTSW	SRX7439733	Illumina HiSeq X Ten	PAIRED	RANDOM	GENOMIC	2020-03-02T00:00:00Z		SRP238741	PRJNA596851	Cong et al. 2020; SystEnt	137	3094.51	1423.97
SRR10765657	391, n = 120821	C:8.7%[S:8.6%,D:0.1%],F:20.9%,M:70.4%,n:1658	C:6.3%[S:6.2%,D:0.1%],F:18.0%,M:75.7%,n:1367	Junonia coenia	Nymphalidae; Nymphalinae	DVXF00000000	WGS	SAMN13640957	UTSW	SRX7439732	Illumina HiSeq X Ten	PAIRED	RANDOM	GENOMIC	2020-03-02T00:00:00Z		SRP238741	PRJNA596851	Cong et al. 2020; SystEnt	178	3784.25	1705.19
SRR10765658	430, n = 165577	C:5.4%[S:5.3%,D:0.1%],F:3.7%,M:90.9%,n:1658	C:2.8%[S:2.7%,D:0.1%],F:3.7%,M:93.5%,n:1367	Junonia coenia	Nymphalidae; Nymphalinae	DVXE00000000	WGS	SAMN13640956	UTSW	SRX7439731	Illumina HiSeq X Ten	PAIRED	RANDOM	GENOMIC	2020-03-02T00:00:00Z		SRP238741	PRJNA596851	Cong et al. 2020; SystEnt	247	2945.86	1273.65
SRR10765659	296, n = 56692	C:0.1%[S:0.1%,D:0.0%],F:1.0%,M:98.9%,n:1658	C:0.0%[S:0.0%,D:0.0%],F:1.3%,M:98.7%,n:1367	Junonia coenia	Nymphalidae; Nymphalinae	DVXD00000000	WGS	SAMN13640955	UTSW	SRX7439730	Illumina HiSeq X Ten	PAIRED	RANDOM	GENOMIC	2020-03-02T00:00:00Z		SRP238741	PRJNA596851	Cong et al. 2020; SystEnt	185	2412.78	1112.58
SRR10765660	1058, n = 95578	C:37.4%[S:37.1%,D:0.3%],F:40.8%,M:21.8%,n:1658	C:35.8%[S:35.7%,D:0.1%],F:39.1%,M:25.1%,n:1367	Junonia coenia	Nymphalidae; Nymphalinae	DVXC00000000	WGS	SAMN13640954	UTSW	SRX7439729	Illumina HiSeq X Ten	PAIRED	RANDOM	GENOMIC	2020-03-02T00:00:00Z		SRP238741	PRJNA596851	Cong et al. 2020; SystEnt	250	5000.18	2007.42
SRR10765661	447, n = 199121	C:4.8%[S:4.8%,D:0.0%],F:19.7%,M:75.5%,n:1658	C:4.3%[S:4.2%,D:0.1%],F:24.5%,M:71.2%,n:1367	Junonia coenia	Nymphalidae; Nymphalinae	DVXB00000000	WGS	SAMN13640953	UTSW	SRX7439728	Illumina HiSeq X Ten	PAIRED	RANDOM	GENOMIC	2020-03-02T00:00:00Z		SRP238741	PRJNA596851	Cong et al. 2020; SystEnt	227	3265.4	1321.16
SRR10765662	1595, n = 59530	C:41.8%[S:41.6%,D:0.2%],F:34.7%,M:23.5%,n:1658	C:38.7%[S:38.5%,D:0.2%],F:33.5%,M:27.8%,n:1367	Junonia coenia	Nymphalidae; Nymphalinae	DWDA00000000	WGS	SAMN13640952	UTSW	SRX7439727	Illumina HiSeq X Ten	PAIRED	RANDOM	GENOMIC	2020-03-02T00:00:00Z		SRP238741	PRJNA596851	Cong et al. 2020; SystEnt	298	3382.36	1613.62
SRR10765663	1711, n = 56419	C:42.4%[S:42.0%,D:0.4%],F:35.0%,M:22.6%,n:1658	C:38.2%[S:38.1%,D:0.1%],F:35.0%,M:26.8%,n:1367	Junonia coenia	Nymphalidae; Nymphalinae	DVXA00000000	WGS	SAMN13640951	UTSW	SRX7439726	Illumina HiSeq X Ten	PAIRED	RANDOM	GENOMIC	2020-03-02T00:00:00Z		SRP238741	PRJNA596851	Cong et al. 2020; SystEnt	298	3674.83	1744.63
SRR10765664	360, n = 141621	C:0.3%[S:0.3%,D:0.0%],F:1.3%,M:98.4%,n:1658	C:0.4%[S:0.4%,D:0.0%],F:1.2%,M:98.4%,n:1367	Junonia sp. 1 JZ-2019	Nymphalidae; Nymphalinae	DVWZ00000000	WGS	SAMN13640888	UTSW	SRX7439725	Illumina HiSeq X Ten	PAIRED	RANDOM	GENOMIC	2020-03-02T00:00:00Z		SRP238741	PRJNA596851	Cong et al. 2020; SystEnt	176	4050.44	1724.26
SRR10765665	1045, n = 78440	C:27.4%[S:27.1%,D:0.3%],F:30.8%,M:41.8%,n:1658	C:23.9%[S:23.8%,D:0.1%],F:30.9%,M:45.2%,n:1367	Junonia coenia	Nymphalidae; Nymphalinae	DVWY00000000	WGS	SAMN13640950	UTSW	SRX7439724	Illumina HiSeq X Ten	PAIRED	RANDOM	GENOMIC	2020-03-02T00:00:00Z		SRP238741	PRJNA596851	Cong et al. 2020; SystEnt	220	3070.95	1416.87
SRR10765666	1043, n = 79896	C:27.6%[S:27.3%,D:0.3%],F:29.3%,M:43.1%,n:1658	C:25.3%[S:25.2%,D:0.1%],F:30.5%,M:44.2%,n:1367	Junonia coenia	Nymphalidae; Nymphalinae	DVWX00000000	WGS	SAMN13640949	UTSW	SRX7439723	Illumina HiSeq X Ten	PAIRED	RANDOM	GENOMIC	2020-03-02T00:00:00Z		SRP238741	PRJNA596851	Cong et al. 2020; SystEnt	221	3191.04	1482.08
SRR10765667	1035, n = 75541	C:24.8%[S:24.5%,D:0.3%],F:27.6%,M:47.6%,n:1658	C:21.5%[S:21.4%,D:0.1%],F:27.6%,M:50.9%,n:1367	Junonia coenia	Nymphalidae; Nymphalinae	DVWW00000000	WGS	SAMN13640948	UTSW	SRX7439722	Illumina HiSeq X Ten	PAIRED	RANDOM	GENOMIC	2020-03-02T00:00:00Z		SRP238741	PRJNA596851	Cong et al. 2020; SystEnt	220	2756.06	1285.03
SRR10765668	306, n = 28318	C:0.1%[S:0.1%,D:0.0%],F:0.5%,M:99.4%,n:1658	C:0.2%[S:0.2%,D:0.0%],F:0.4%,M:99.4%,n:1367	Junonia coenia	Nymphalidae; Nymphalinae	DVWV00000000	WGS	SAMN13640947	UTSW	SRX7439721	Illumina HiSeq X Ten	PAIRED	RANDOM	GENOMIC	2020-03-02T00:00:00Z		SRP238741	PRJNA596851	Cong et al. 2020; SystEnt	201	453.987	202.388
SRR10765669	1577, n = 61441	C:39.9%[S:39.6%,D:0.3%],F:35.2%,M:24.9%,n:1658	C:38.2%[S:38.1%,D:0.1%],F:33.8%,M:28.0%,n:1367	Junonia coenia	Nymphalidae; Nymphalinae	DVWU00000000	WGS	SAMN13640946	UTSW	SRX7439720	Illumina HiSeq X Ten	PAIRED	RANDOM	GENOMIC	2020-03-02T00:00:00Z		SRP238741	PRJNA596851	Cong et al. 2020; SystEnt	298	3633.04	1697.38
SRR10765671	1769, n = 55614	C:45.9%[S:45.5%,D:0.4%],F:36.0%,M:18.1%,n:1658	C:43.1%[S:42.9%,D:0.2%],F:35.6%,M:21.3%,n:1367	Junonia coenia	Nymphalidae; Nymphalinae	DVWT00000000	WGS	SAMN13640944	UTSW	SRX7439718	Illumina HiSeq X Ten	PAIRED	RANDOM	GENOMIC	2020-03-02T00:00:00Z		SRP238741	PRJNA596851	Cong et al. 2020; SystEnt	298	3523.78	1676.07
SRR10765672	1793, n = 57021	C:57.3%[S:56.8%,D:0.5%],F:33.2%,M:9.5%,n:1658	C:55.9%[S:55.8%,D:0.1%],F:29.4%,M:14.7%,n:1367	Junonia coenia	Nymphalidae; Nymphalinae	DVWS00000000	WGS	SAMN13640943	UTSW	SRX7439717	Illumina HiSeq X Ten	PAIRED	RANDOM	GENOMIC	2020-03-02T00:00:00Z		SRP238741	PRJNA596851	Cong et al. 2020; SystEnt	293	4540.69	2040.16
SRR10765673	1107, n = 83154	C:33.7%[S:33.1%,D:0.6%],F:38.9%,M:27.4%,n:1658	C:31.3%[S:31.2%,D:0.1%],F:38.3%,M:30.4%,n:1367	Junonia coenia	Nymphalidae; Nymphalinae	DVWR00000000	WGS	SAMN13640942	UTSW	SRX7439716	Illumina HiSeq X Ten	PAIRED	RANDOM	GENOMIC	2020-03-02T00:00:00Z		SRP238741	PRJNA596851	Cong et al. 2020; SystEnt	287	3279.89	1478.14
SRR10765674	1836, n = 58428	C:57.3%[S:56.5%,D:0.8%],F:31.6%,M:11.1%,n:1658	C:56.6%[S:56.0%,D:0.6%],F:28.3%,M:15.1%,n:1367	Junonia coenia	Nymphalidae; Nymphalinae	DVWQ00000000	WGS	SAMN13640941	UTSW	SRX7439715	Illumina HiSeq X Ten	PAIRED	RANDOM	GENOMIC	2020-03-02T00:00:00Z		SRP238741	PRJNA596851	Cong et al. 2020; SystEnt	288	5517.57	2463.07
SRR10765675	894, n = 103614	C:24.4%[S:24.2%,D:0.2%],F:40.8%,M:34.8%,n:1658	C:22.5%[S:22.5%,D:0.0%],F:41.2%,M:36.3%,n:1367	Junonia sp. 1 JZ-2019	Nymphalidae; Nymphalinae	DWSP00000000	WGS	SAMN13640887	UTSW	SRX7439714	Illumina HiSeq X Ten	PAIRED	RANDOM	GENOMIC	2020-03-02T00:00:00Z		SRP238741	PRJNA596851	Cong et al. 2020; SystEnt	251	4065.33	1729.17
SRR10765676	1620, n = 58373	C:41.1%[S:40.7%,D:0.4%],F:36.9%,M:22.0%,n:1658	C:38.7%[S:38.6%,D:0.1%],F:34.7%,M:26.6%,n:1367	Junonia coenia	Nymphalidae; Nymphalinae	DVWP00000000	WGS	SAMN13640940	UTSW	SRX7439713	Illumina HiSeq X Ten	PAIRED	RANDOM	GENOMIC	2020-03-02T00:00:00Z		SRP238741	PRJNA596851	Cong et al. 2020; SystEnt	298	3501.83	1677.79
SRR10765677	1558, n = 64317	C:48.8%[S:48.4%,D:0.4%],F:35.7%,M:15.5%,n:1658	C:44.6%[S:44.3%,D:0.3%],F:36.5%,M:18.9%,n:1367	Junonia coenia	Nymphalidae; Nymphalinae	DVWO00000000	WGS	SAMN13640939	UTSW	SRX7439712	Illumina HiSeq X Ten	PAIRED	RANDOM	GENOMIC	2020-03-02T00:00:00Z		SRP238741	PRJNA596851	Cong et al. 2020; SystEnt	295	4179.78	1885.02
SRR10765678	313, n = 113131	C:0.0%[S:0.0%,D:0.0%],F:0.8%,M:99.2%,n:1658	C:0.1%[S:0.1%,D:0.0%],F:0.5%,M:99.4%,n:1367	Junonia coenia	Nymphalidae; Nymphalinae	DVWN00000000	WGS	SAMN13640938	UTSW	SRX7439711	Illumina HiSeq X Ten	PAIRED	RANDOM	GENOMIC	2020-03-02T00:00:00Z		SRP238741	PRJNA596851	Cong et al. 2020; SystEnt	157	4063.77	1740.09
SRR10765679	1856, n = 53000	C:47.0%[S:46.4%,D:0.6%],F:34.5%,M:18.5%,n:1658	C:44.1%[S:44.0%,D:0.1%],F:34.2%,M:21.7%,n:1367	Junonia coenia	Nymphalidae; Nymphalinae	DVWM00000000	WGS	SAMN13640937	UTSW	SRX7439710	Illumina HiSeq X Ten	PAIRED	RANDOM	GENOMIC	2020-03-02T00:00:00Z		SRP238741	PRJNA596851	Cong et al. 2020; SystEnt	298	3914.5	1885.44
SRR10765680	487, n = 135892	C:4.2%[S:4.2%,D:0.0%],F:13.6%,M:82.2%,n:1658	C:3.4%[S:3.4%,D:0.0%],F:13.5%,M:83.1%,n:1367	Junonia neildi ssp. 1 JZ-2019	Nymphalidae; Nymphalinae	DVWL00000000	WGS	SAMN13640936	UTSW	SRX7439709	Illumina HiSeq X Ten	PAIRED	RANDOM	GENOMIC	2020-03-02T00:00:00Z		SRP238741	PRJNA596851	Cong et al. 2020; SystEnt	250	2634.94	1166.16
SRR10765681	256, n = 63874	C:0.0%[S:0.0%,D:0.0%],F:0.2%,M:99.8%,n:1658	C:0.0%[S:0.0%,D:0.0%],F:0.3%,M:99.7%,n:1367	Junonia neildi ssp. 1 JZ-2019	Nymphalidae; Nymphalinae	DVWK00000000	WGS	SAMN13640935	UTSW	SRX7439708	Illumina HiSeq X Ten	PAIRED	RANDOM	GENOMIC	2020-03-02T00:00:00Z		SRP238741	PRJNA596851	Cong et al. 2020; SystEnt	142	4893.13	2383.16
SRR10765682	290, n = 94599	C:1.0%[S:1.0%,D:0.0%],F:2.1%,M:96.9%,n:1658	C:0.8%[S:0.8%,D:0.0%],F:1.6%,M:97.6%,n:1367	Junonia neildi ssp. 1 JZ-2019	Nymphalidae; Nymphalinae	DVWJ00000000	WGS	SAMN13640934	UTSW	SRX7439707	Illumina HiSeq X Ten	PAIRED	RANDOM	GENOMIC	2020-03-02T00:00:00Z		SRP238741	PRJNA596851	Cong et al. 2020; SystEnt	160	4783.13	2297.37
SRR10765683	1519, n = 63394	C:38.9%[S:38.5%,D:0.4%],F:35.2%,M:25.9%,n:1658	C:34.7%[S:34.6%,D:0.1%],F:35.8%,M:29.5%,n:1367	Junonia neildi ssp. 1 JZ-2019	Nymphalidae; Nymphalinae	DVWI00000000	WGS	SAMN13640933	UTSW	SRX7439706	Illumina HiSeq X Ten	PAIRED	RANDOM	GENOMIC	2020-03-02T00:00:00Z		SRP238741	PRJNA596851	Cong et al. 2020; SystEnt	297	4322.86	2006.97
SRR10765684	1552, n = 59183	C:38.8%[S:38.5%,D:0.3%],F:34.0%,M:27.2%,n:1658	C:33.5%[S:33.4%,D:0.1%],F:33.3%,M:33.2%,n:1367	Junonia neildi ssp. 1 JZ-2019	Nymphalidae; Nymphalinae	DVWH00000000	WGS	SAMN13640932	UTSW	SRX7439705	Illumina HiSeq X Ten	PAIRED	RANDOM	GENOMIC	2020-03-02T00:00:00Z		SRP238741	PRJNA596851	Cong et al. 2020; SystEnt	298	4468.38	2072.77
SRR10765685	1441, n = 66679	C:44.3%[S:43.9%,D:0.4%],F:37.0%,M:18.7%,n:1658	C:42.1%[S:42.0%,D:0.1%],F:37.1%,M:20.8%,n:1367	Junonia neildi ssp. 1 JZ-2019	Nymphalidae; Nymphalinae	DVWG00000000	WGS	SAMN13640931	UTSW	SRX7439704	Illumina HiSeq X Ten	PAIRED	RANDOM	GENOMIC	2020-03-02T00:00:00Z		SRP238741	PRJNA596851	Cong et al. 2020; SystEnt	299	2868.15	1408.97
SRR10765686	1550, n = 62196	C:44.3%[S:43.9%,D:0.4%],F:37.9%,M:17.8%,n:1658	C:41.6%[S:41.4%,D:0.2%],F:38.6%,M:19.8%,n:1367	Junonia litoralis	Nymphalidae; Nymphalinae	DVWF00000000	WGS	SAMN13640886	UTSW	SRX7439703	Illumina HiSeq X Ten	PAIRED	RANDOM	GENOMIC	2020-03-02T00:00:00Z		SRP238741	PRJNA596851	Cong et al. 2020; SystEnt	280	4431.33	2065.5
SRR10765687	872, n = 84120	C:19.7%[S:19.5%,D:0.2%],F:24.4%,M:55.9%,n:1658	C:17.1%[S:17.0%,D:0.1%],F:24.4%,M:58.5%,n:1367	Junonia neildi ssp. 1 JZ-2019	Nymphalidae; Nymphalinae	DVWE00000000	WGS	SAMN13640930	UTSW	SRX7439702	Illumina HiSeq X Ten	PAIRED	RANDOM	GENOMIC	2020-03-02T00:00:00Z		SRP238741	PRJNA596851	Cong et al. 2020; SystEnt	219	2453.08	1161.76
SRR10765688	1445, n = 66936	C:43.5%[S:43.4%,D:0.1%],F:38.2%,M:18.3%,n:1658	C:40.7%[S:40.6%,D:0.1%],F:36.7%,M:22.6%,n:1367	Junonia neildi ssp. 1 JZ-2019	Nymphalidae; Nymphalinae	DVWD00000000	WGS	SAMN13640929	UTSW	SRX7439701	Illumina HiSeq X Ten	PAIRED	RANDOM	GENOMIC	2020-03-02T00:00:00Z		SRP238741	PRJNA596851	Cong et al. 2020; SystEnt	297	3720.26	1629.33
SRR10765689	1424, n = 62122	C:34.9%[S:34.5%,D:0.4%],F:36.5%,M:28.6%,n:1658	C:31.4%[S:31.3%,D:0.1%],F:34.5%,M:34.1%,n:1367	Junonia neildi ssp. 1 JZ-2019	Nymphalidae; Nymphalinae	DVWC00000000	WGS	SAMN13640928	UTSW	SRX7439700	Illumina HiSeq X Ten	PAIRED	RANDOM	GENOMIC	2020-03-02T00:00:00Z		SRP238741	PRJNA596851	Cong et al. 2020; SystEnt	298	3285.7	1520.32
SRR10765690	1308, n = 62700	C:31.7%[S:31.5%,D:0.2%],F:29.6%,M:38.7%,n:1658	C:29.2%[S:29.1%,D:0.1%],F:30.7%,M:40.1%,n:1367	Junonia neildi ssp. 1 JZ-2019	Nymphalidae; Nymphalinae	DWSO00000000	WGS	SAMN13640927	UTSW	SRX7439699	Illumina HiSeq X Ten	PAIRED	RANDOM	GENOMIC	2020-03-02T00:00:00Z		SRP238741	PRJNA596851	Cong et al. 2020; SystEnt	298	2981.34	1408.51
SRR10765691	1905, n = 53880	C:56.8%[S:56.5%,D:0.3%],F:32.2%,M:11.0%,n:1658	C:54.0%[S:53.8%,D:0.2%],F:31.1%,M:14.9%,n:1367	Junonia neildi ssp. 1 JZ-2019	Nymphalidae; Nymphalinae	DVWB00000000	WGS	SAMN13640926	UTSW	SRX7439698	Illumina HiSeq X Ten	PAIRED	RANDOM	GENOMIC	2020-03-02T00:00:00Z		SRP238741	PRJNA596851	Cong et al. 2020; SystEnt	299	4663.21	1948.38
SRR10765692	2176, n = 50345	C:59.8%[S:59.4%,D:0.4%],F:31.1%,M:9.1%,n:1658	C:58.5%[S:58.4%,D:0.1%],F:28.2%,M:13.3%,n:1367	Junonia neildi ssp. 1 JZ-2019	Nymphalidae; Nymphalinae	DVWA00000000	WGS	SAMN13640925	UTSW	SRX7439697	Illumina HiSeq X Ten	PAIRED	RANDOM	GENOMIC	2020-03-02T00:00:00Z		SRP238741	PRJNA596851	Cong et al. 2020; SystEnt	299	5444.75	2243.25
SRR10765693	1686, n = 67037	C:55.9%[S:55.4%,D:0.5%],F:34.1%,M:10.0%,n:1658	C:54.3%[S:54.2%,D:0.1%],F:30.4%,M:15.3%,n:1367	Junonia neildi ssp. 1 JZ-2019	Nymphalidae; Nymphalinae	DVVZ00000000	WGS	SAMN13640924	UTSW	SRX7439696	Illumina HiSeq X Ten	PAIRED	RANDOM	GENOMIC	2020-03-02T00:00:00Z		SRP238741	PRJNA596851	Cong et al. 2020; SystEnt	299	5298.31	2196.37
SRR10765694	1572, n = 67189	C:51.6%[S:51.4%,D:0.2%],F:35.2%,M:13.2%,n:1658	C:47.4%[S:47.3%,D:0.1%],F:34.9%,M:17.7%,n:1367	Junonia neildi ssp. 1 JZ-2019	Nymphalidae; Nymphalinae	DVVY00000000	WGS	SAMN13640923	UTSW	SRX7439695	Illumina HiSeq X Ten	PAIRED	RANDOM	GENOMIC	2020-03-02T00:00:00Z		SRP238741	PRJNA596851	Cong et al. 2020; SystEnt	298	4471.59	1859.1
SRR10765695	2334, n = 45656	C:63.8%[S:63.4%,D:0.4%],F:27.2%,M:9.0%,n:1658	C:61.1%[S:60.9%,D:0.2%],F:27.1%,M:11.8%,n:1367	Junonia neildi ssp. 1 JZ-2019	Nymphalidae; Nymphalinae	DVVX00000000	WGS	SAMN13640922	UTSW	SRX7439694	Illumina HiSeq X Ten	PAIRED	RANDOM	GENOMIC	2020-03-02T00:00:00Z		SRP238741	PRJNA596851	Cong et al. 2020; SystEnt	298	5589.32	2315.47
SRR10765696	1931, n = 56793	C:58.0%[S:57.8%,D:0.2%],F:32.3%,M:9.7%,n:1658	C:56.9%[S:56.8%,D:0.1%],F:28.8%,M:14.3%,n:1367	Junonia neildi ssp. 1 JZ-2019	Nymphalidae; Nymphalinae	DVVW00000000	WGS	SAMN13640921	UTSW	SRX7439693	Illumina HiSeq X Ten	PAIRED	RANDOM	GENOMIC	2020-03-02T00:00:00Z		SRP238741	PRJNA596851	Cong et al. 2020; SystEnt	298	5088.26	2221.59
SRR10765697	1392, n = 68340	C:41.7%[S:41.3%,D:0.4%],F:32.6%,M:25.7%,n:1658	C:40.7%[S:40.6%,D:0.1%],F:35.0%,M:24.3%,n:1367	Junonia litoralis	Nymphalidae; Nymphalinae	DVVV00000000	WGS	SAMN13640885	UTSW	SRX7439692	Illumina HiSeq X Ten	PAIRED	RANDOM	GENOMIC	2020-03-02T00:00:00Z		SRP238741	PRJNA596851	Cong et al. 2020; SystEnt	275	4373.93	1893.46
SRR10765698	2306, n = 46717	C:62.9%[S:62.4%,D:0.5%],F:29.0%,M:8.1%,n:1658	C:61.9%[S:61.7%,D:0.2%],F:26.3%,M:11.8%,n:1367	Junonia neildi ssp. 1 JZ-2019	Nymphalidae; Nymphalinae	DVVU00000000	WGS	SAMN13640920	UTSW	SRX7439691	Illumina HiSeq X Ten	PAIRED	RANDOM	GENOMIC	2020-03-02T00:00:00Z		SRP238741	PRJNA596851	Cong et al. 2020; SystEnt	298	5403.7	2276.05
SRR10765699	2157, n = 49135	C:60.1%[S:59.8%,D:0.3%],F:31.3%,M:8.6%,n:1658	C:58.0%[S:57.9%,D:0.1%],F:28.8%,M:13.2%,n:1367	Junonia neildi ssp. 1 JZ-2019	Nymphalidae; Nymphalinae	DVVT00000000	WGS	SAMN13640919	UTSW	SRX7439690	Illumina HiSeq X Ten	PAIRED	RANDOM	GENOMIC	2020-03-02T00:00:00Z		SRP238741	PRJNA596851	Cong et al. 2020; SystEnt	298	5116.6	2164.53
SRR10765700	1608, n = 62929	C:49.8%[S:49.6%,D:0.2%],F:35.7%,M:14.5%,n:1658	C:46.0%[S:45.9%,D:0.1%],F:34.9%,M:19.1%,n:1367	Junonia neildi ssp. 1 JZ-2019	Nymphalidae; Nymphalinae	DVVS00000000	WGS	SAMN13640918	UTSW	SRX7439689	Illumina HiSeq X Ten	PAIRED	RANDOM	GENOMIC	2020-03-02T00:00:00Z		SRP238741	PRJNA596851	Cong et al. 2020; SystEnt	298	4054.96	1695.84
SRR10765701	1895, n = 55529	C:54.9%[S:54.2%,D:0.7%],F:33.1%,M:12.0%,n:1658	C:54.0%[S:53.8%,D:0.2%],F:30.1%,M:15.9%,n:1367	Junonia neildi ssp. 1 JZ-2019	Nymphalidae; Nymphalinae	DVVR00000000	WGS	SAMN13640917	UTSW	SRX7439688	Illumina HiSeq X Ten	PAIRED	RANDOM	GENOMIC	2020-03-02T00:00:00Z		SRP238741	PRJNA596851	Cong et al. 2020; SystEnt	298	4812	1983.78
SRR10765702	441, n = 172386	C:0.1%[S:0.1%,D:0.0%],F:0.5%,M:99.4%,n:1658	C:0.1%[S:0.1%,D:0.0%],F:1.0%,M:98.9%,n:1367	Junonia neildi neildi	Nymphalidae; Nymphalinae	DVVQ00000000	WGS	SAMN13640916	UTSW	SRX7439687	Illumina HiSeq X Ten	PAIRED	RANDOM	GENOMIC	2020-03-02T00:00:00Z		SRP238741	PRJNA596851	Cong et al. 2020; SystEnt	236	2563.43	1047.68
SRR10765703	322, n = 105542	C:0.1%[S:0.1%,D:0.0%],F:0.3%,M:99.6%,n:1658	C:0.0%[S:0.0%,D:0.0%],F:0.2%,M:99.8%,n:1367	Junonia neildi neildi	Nymphalidae; Nymphalinae	DVVP00000000	WGS	SAMN13640915	UTSW	SRX7439686	Illumina HiSeq X Ten	PAIRED	RANDOM	GENOMIC	2020-03-02T00:00:00Z		SRP238741	PRJNA596851	Cong et al. 2020; SystEnt	177	2186.56	886.138
SRR10765704	344, n = 107658	C:0.3%[S:0.3%,D:0.0%],F:0.7%,M:99.0%,n:1658	C:0.3%[S:0.3%,D:0.0%],F:0.7%,M:99.0%,n:1367	Junonia neildi neildi	Nymphalidae; Nymphalinae	DVVO00000000	WGS	SAMN13640914	UTSW	SRX7439685	Illumina HiSeq X Ten	PAIRED	RANDOM	GENOMIC	2020-03-02T00:00:00Z		SRP238741	PRJNA596851	Cong et al. 2020; SystEnt	209	2738.37	1255.93
SRR10765705	394, n = 150906	C:0.7%[S:0.7%,D:0.0%],F:4.0%,M:95.3%,n:1658	C:1.0%[S:1.0%,D:0.0%],F:3.8%,M:95.2%,n:1367	Junonia neildi neildi	Nymphalidae; Nymphalinae	DVVN00000000	WGS	SAMN13640913	UTSW	SRX7439684	Illumina HiSeq X Ten	PAIRED	RANDOM	GENOMIC	2020-03-02T00:00:00Z		SRP238741	PRJNA596851	Cong et al. 2020; SystEnt	218	2748.56	1219.23
SRR10765706	477, n = 158206	C:4.7%[S:4.7%,D:0.0%],F:19.0%,M:76.3%,n:1658	C:2.9%[S:2.9%,D:0.0%],F:15.2%,M:81.9%,n:1367	Junonia neildi neildi	Nymphalidae; Nymphalinae	DWCZ00000000	WGS	SAMN13640912	UTSW	SRX7439683	Illumina HiSeq X Ten	PAIRED	RANDOM	GENOMIC	2020-03-02T00:00:00Z		SRP238741	PRJNA596851	Cong et al. 2020; SystEnt	225	3667.5	1567.41
SRR10765707	730, n = 101673	C:14.6%[S:14.4%,D:0.2%],F:29.1%,M:56.3%,n:1658	C:12.5%[S:12.4%,D:0.1%],F:32.1%,M:55.4%,n:1367	Junonia neildi neildi	Nymphalidae; Nymphalinae	DVVM00000000	WGS	SAMN13640911	UTSW	SRX7439682	Illumina HiSeq X Ten	PAIRED	RANDOM	GENOMIC	2020-03-02T00:00:00Z		SRP238741	PRJNA596851	Cong et al. 2020; SystEnt	298	3360.7	1582.79
SRR10765708	902, n = 91514	C:19.9%[S:19.7%,D:0.2%],F:33.7%,M:46.4%,n:1658	C:16.8%[S:16.8%,D:0.0%],F:35.2%,M:48.0%,n:1367	Junonia litoralis	Nymphalidae; Nymphalinae	DVVL00000000	WGS	SAMN13640884	UTSW	SRX7439681	Illumina HiSeq X Ten	PAIRED	RANDOM	GENOMIC	2020-03-02T00:00:00Z		SRP238741	PRJNA596851	Cong et al. 2020; SystEnt	206	2960.98	1378.24
SRR10765709	1951, n = 50366	C:54.6%[S:54.4%,D:0.2%],F:31.9%,M:13.5%,n:1658	C:51.1%[S:51.0%,D:0.1%],F:31.5%,M:17.4%,n:1367	Junonia neildi neildi	Nymphalidae; Nymphalinae	DVVK00000000	WGS	SAMN13640910	UTSW	SRX7439680	Illumina HiSeq X Ten	PAIRED	RANDOM	GENOMIC	2020-03-02T00:00:00Z		SRP238741	PRJNA596851	Cong et al. 2020; SystEnt	294	5005.18	2149.23
SRR10765710	2857, n = 35305	C:66.1%[S:65.5%,D:0.6%],F:26.3%,M:7.6%,n:1658	C:65.7%[S:65.5%,D:0.2%],F:22.8%,M:11.5%,n:1367	Junonia neildi neildi	Nymphalidae; Nymphalinae	DVVJ00000000	WGS	SAMN13640909	UTSW	SRX7439679	Illumina HiSeq X Ten	PAIRED	RANDOM	GENOMIC	2020-03-02T00:00:00Z		SRP238741	PRJNA596851	Cong et al. 2020; SystEnt	284	7510.94	2915.33
SRR10765711	2128, n = 45351	C:54.6%[S:54.3%,D:0.3%],F:33.5%,M:11.9%,n:1658	C:52.0%[S:51.9%,D:0.1%],F:31.7%,M:16.3%,n:1367	Junonia neildi neildi	Nymphalidae; Nymphalinae	DVVI00000000	WGS	SAMN13640908	UTSW	SRX7439678	Illumina HiSeq X Ten	PAIRED	RANDOM	GENOMIC	2020-03-02T00:00:00Z		SRP238741	PRJNA596851	Cong et al. 2020; SystEnt	291	4786.37	1981.98
SRR10765712	746, n = 89354	C:19.0%[S:18.9%,D:0.1%],F:33.9%,M:47.1%,n:1658	C:15.0%[S:14.9%,D:0.1%],F:31.2%,M:53.8%,n:1367	Junonia neildi neildi	Nymphalidae; Nymphalinae	DVVH00000000	WGS	SAMN13640907	UTSW	SRX7439677	Illumina HiSeq X Ten	PAIRED	RANDOM	GENOMIC	2020-03-02T00:00:00Z		SRP238741	PRJNA596851	Cong et al. 2020; SystEnt	283	3248.46	1478.78
SRR10765713	2109, n = 46224	C:56.6%[S:56.3%,D:0.3%],F:31.8%,M:11.6%,n:1658	C:55.0%[S:55.0%,D:0.0%],F:29.6%,M:15.4%,n:1367	Junonia neildi neildi	Nymphalidae; Nymphalinae	DVVG00000000	WGS	SAMN13640906	UTSW	SRX7439676	Illumina HiSeq X Ten	PAIRED	RANDOM	GENOMIC	2020-03-02T00:00:00Z		SRP238741	PRJNA596851	Cong et al. 2020; SystEnt	300	3582.89	1658.09
SRR10765714	597, n = 71143	C:8.1%[S:7.9%,D:0.2%],F:13.9%,M:78.0%,n:1658	C:6.7%[S:6.7%,D:0.0%],F:17.3%,M:76.0%,n:1367	Junonia neildi neildi	Nymphalidae; Nymphalinae	DVVF00000000	WGS	SAMN13640905	UTSW	SRX7439675	Illumina HiSeq X Ten	PAIRED	RANDOM	GENOMIC	2020-03-02T00:00:00Z		SRP238741	PRJNA596851	Cong et al. 2020; SystEnt	223	1176.7	492.09
SRR10765715	1712, n = 59669	C:51.5%[S:51.3%,D:0.2%],F:36.4%,M:12.1%,n:1658	C:51.1%[S:50.8%,D:0.3%],F:31.7%,M:17.2%,n:1367	Junonia neildi neildi	Nymphalidae; Nymphalinae	DVVE00000000	WGS	SAMN13640904	UTSW	SRX7439674	Illumina HiSeq X Ten	PAIRED	RANDOM	GENOMIC	2020-03-02T00:00:00Z		SRP238741	PRJNA596851	Cong et al. 2020; SystEnt	297	4336.65	1903.42
SRR10765716	1743, n = 50706	C:40.3%[S:40.0%,D:0.3%],F:34.7%,M:25.0%,n:1658	C:35.9%[S:35.8%,D:0.1%],F:35.4%,M:28.7%,n:1367	Junonia neildi neildi	Nymphalidae; Nymphalinae	DVVD00000000	WGS	SAMN13640903	UTSW	SRX7439673	Illumina HiSeq X Ten	PAIRED	RANDOM	GENOMIC	2020-03-02T00:00:00Z		SRP238741	PRJNA596851	Cong et al. 2020; SystEnt	295	4156.71	1992.84
SRR10765717	1177, n = 76412	C:32.6%[S:32.4%,D:0.2%],F:32.4%,M:35.0%,n:1658	C:29.1%[S:29.1%,D:0.0%],F:31.4%,M:39.5%,n:1367	Junonia neildi neildi	Nymphalidae; Nymphalinae	DVVC00000000	WGS	SAMN13640902	UTSW	SRX7439672	Illumina HiSeq X Ten	PAIRED	RANDOM	GENOMIC	2020-03-02T00:00:00Z		SRP238741	PRJNA596851	Cong et al. 2020; SystEnt	248	3188.01	1388.04
SRR10765718	371, n = 78540	C:2.2%[S:2.2%,D:0.0%],F:5.9%,M:91.9%,n:1658	C:1.9%[S:1.8%,D:0.1%],F:5.1%,M:93.0%,n:1367	Junonia villida	Nymphalidae; Nymphalinae	DWCY00000000	WGS	SAMN13641088	UTSW	SRX7439671	Illumina HiSeq X Ten	PAIRED	RANDOM	GENOMIC	2020-03-02T00:00:00Z		SRP238741	PRJNA596851	Cong et al. 2020; SystEnt	162	3395.79	1655.25
SRR10765719	409, n = 132595	C:1.7%[S:1.6%,D:0.1%],F:1.5%,M:96.8%,n:1658	C:1.3%[S:1.2%,D:0.1%],F:2.9%,M:95.8%,n:1367	Junonia vestina livia	Nymphalidae; Nymphalinae	DVVB00000000	WGS	SAMN13641087	UTSW	SRX7439670	Illumina HiSeq X Ten	PAIRED	RANDOM	GENOMIC	2020-03-02T00:00:00Z		SRP238741	PRJNA596851	Cong et al. 2020; SystEnt	254	2160	947.824
SRR10765720	1533, n = 54524	C:35.5%[S:35.3%,D:0.2%],F:37.7%,M:26.8%,n:1658	C:31.1%[S:31.0%,D:0.1%],F:37.4%,M:31.5%,n:1367	Junonia vestina livia	Nymphalidae; Nymphalinae	DWAZ00000000	WGS	SAMN13641086	UTSW	SRX7439669	Illumina HiSeq X Ten	PAIRED	RANDOM	GENOMIC	2020-03-02T00:00:00Z		SRP238741	PRJNA596851	Cong et al. 2020; SystEnt	297	3330.89	1618.59
SRR10765721	1033, n = 69581	C:25.1%[S:24.9%,D:0.2%],F:34.7%,M:40.2%,n:1658	C:23.4%[S:23.3%,D:0.1%],F:33.3%,M:43.3%,n:1367	Junonia vestina livia	Nymphalidae; Nymphalinae	DVVA00000000	WGS	SAMN13641085	UTSW	SRX7439668	Illumina HiSeq X Ten	PAIRED	RANDOM	GENOMIC	2020-03-02T00:00:00Z		SRP238741	PRJNA596851	Cong et al. 2020; SystEnt	291	4841.16	2031.33
SRR10765722	332, n = 93723	C:0.0%[S:0.0%,D:0.0%],F:0.4%,M:99.6%,n:1658	C:0.1%[S:0.1%,D:0.0%],F:0.4%,M:99.5%,n:1367	Junonia vestina vestina	Nymphalidae; Nymphalinae	DWAY00000000	WGS	SAMN13641084	UTSW	SRX7439667	Illumina HiSeq X Ten	PAIRED	RANDOM	GENOMIC	2020-03-02T00:00:00Z		SRP238741	PRJNA596851	Cong et al. 2020; SystEnt	195	2101.35	993.017
SRR10765723	821, n = 78719	C:18.3%[S:18.2%,D:0.1%],F:32.0%,M:49.7%,n:1658	C:15.0%[S:14.9%,D:0.1%],F:33.0%,M:52.0%,n:1367	Junonia vestina vestina	Nymphalidae; Nymphalinae	DWAX00000000	WGS	SAMN13641083	UTSW	SRX7439666	Illumina HiSeq X Ten	PAIRED	RANDOM	GENOMIC	2020-03-02T00:00:00Z		SRP238741	PRJNA596851	Cong et al. 2020; SystEnt	183	6797.18	3093.03
SRR10765724	271, n = 38230	C:2.5%[S:2.4%,D:0.1%],F:1.6%,M:95.9%,n:1658	C:1.2%[S:1.1%,D:0.1%],F:1.2%,M:97.6%,n:1367	Junonia vestina vestina	Nymphalidae; Nymphalinae	DVUZ00000000	WGS	SAMN13641082	UTSW	SRX7439665	Illumina HiSeq X Ten	PAIRED	RANDOM	GENOMIC	2020-03-02T00:00:00Z		SRP238741	PRJNA596851	Cong et al. 2020; SystEnt	129	2826.25	1363.1
SRR10765725	635, n = 131522	C:10.5%[S:9.6%,D:0.9%],F:9.6%,M:79.9%,n:1658	C:8.6%[S:8.4%,D:0.2%],F:17.8%,M:73.6%,n:1367	Junonia evarete	Nymphalidae; Nymphalinae	DVUY00000000	WGS	SAMN13641081	UTSW	SRX7439664	Illumina HiSeq X Ten	PAIRED	RANDOM	GENOMIC	2020-03-02T00:00:00Z		SRP238741	PRJNA596851	Cong et al. 2020; SystEnt	223	4734.99	1955.8
SRR10765726	1809, n = 46317	C:45.2%[S:44.6%,D:0.6%],F:33.0%,M:21.8%,n:1658	C:40.5%[S:40.1%,D:0.4%],F:32.5%,M:27.0%,n:1367	Junonia neildi neildi	Nymphalidae; Nymphalinae	DWUC00000000	WGS	SAMN13640901	UTSW	SRX7439663	Illumina HiSeq X Ten	PAIRED	RANDOM	GENOMIC	2020-03-02T00:00:00Z		SRP238741	PRJNA596851	Cong et al. 2020; SystEnt	300	17153.2	7727.49
SRR10765727	727, n = 95529	C:10.5%[S:10.1%,D:0.4%],F:19.1%,M:70.4%,n:1658	C:5.9%[S:5.8%,D:0.1%],F:20.4%,M:73.7%,n:1367	Junonia genoveva	Nymphalidae; Nymphalinae	DVUX00000000	WGS	SAMN13640883	UTSW	SRX7439662	Illumina HiSeq X Ten	PAIRED	RANDOM	GENOMIC	2020-03-02T00:00:00Z		SRP238741	PRJNA596851	Cong et al. 2020; SystEnt	235	2967.82	1440.81
SRR10765728	1145, n = 82867	C:35.9%[S:35.6%,D:0.3%],F:40.5%,M:23.6%,n:1658	C:33.1%[S:33.0%,D:0.1%],F:39.6%,M:27.3%,n:1367	Junonia evarete	Nymphalidae; Nymphalinae	DVUW00000000	WGS	SAMN13641080	UTSW	SRX7439661	Illumina HiSeq X Ten	PAIRED	RANDOM	GENOMIC	2020-03-02T00:00:00Z		SRP238741	PRJNA596851	Cong et al. 2020; SystEnt	234	5404.14	2220.8
SRR10765729	1013, n = 91012	C:23.3%[S:20.9%,D:2.4%],F:25.9%,M:50.8%,n:1658	C:25.3%[S:24.6%,D:0.7%],F:35.8%,M:38.9%,n:1367	Junonia evarete	Nymphalidae; Nymphalinae	DWQN00000000	WGS	SAMN13641079	UTSW	SRX7439660	Illumina HiSeq X Ten	PAIRED	RANDOM	GENOMIC	2020-03-02T00:00:00Z		SRP238741	PRJNA596851	Cong et al. 2020; SystEnt	249	5244.42	2130.31
SRR10765730	1437, n = 67619	C:42.1%[S:41.7%,D:0.4%],F:38.4%,M:19.5%,n:1658	C:40.2%[S:40.1%,D:0.1%],F:37.5%,M:22.3%,n:1367	Junonia evarete	Nymphalidae; Nymphalinae	DVUV00000000	WGS	SAMN13641078	UTSW	SRX7439659	Illumina HiSeq X Ten	PAIRED	RANDOM	GENOMIC	2020-03-02T00:00:00Z		SRP238741	PRJNA596851	Cong et al. 2020; SystEnt	250	5787.1	2404.43
SRR10765731	292, n = 67717	C:1.0%[S:1.0%,D:0.0%],F:3.7%,M:95.3%,n:1658	C:1.0%[S:1.0%,D:0.0%],F:4.1%,M:94.9%,n:1367	Junonia evarete	Nymphalidae; Nymphalinae	DVUU00000000	WGS	SAMN13641077	UTSW	SRX7439658	Illumina HiSeq X Ten	PAIRED	RANDOM	GENOMIC	2020-03-02T00:00:00Z		SRP238741	PRJNA596851	Cong et al. 2020; SystEnt	150	4468.72	2196.58
SRR10765732	453, n = 138978	C:5.9%[S:5.9%,D:0.0%],F:17.1%,M:77.0%,n:1658	C:4.9%[S:4.9%,D:0.0%],F:20.6%,M:74.5%,n:1367	Junonia evarete evarete	Nymphalidae; Nymphalinae	DVUT00000000	WGS	SAMN13641076	UTSW	SRX7439657	Illumina HiSeq X Ten	PAIRED	RANDOM	GENOMIC	2020-03-02T00:00:00Z		SRP238741	PRJNA596851	Cong et al. 2020; SystEnt	128	4891.61	2336.7
SRR10765733	542, n = 119217	C:14.6%[S:14.5%,D:0.1%],F:26.2%,M:59.2%,n:1658	C:13.3%[S:13.2%,D:0.1%],F:26.8%,M:59.9%,n:1367	Junonia evarete evarete	Nymphalidae; Nymphalinae	DVUS00000000	WGS	SAMN13641075	UTSW	SRX7439656	Illumina HiSeq X Ten	PAIRED	RANDOM	GENOMIC	2020-03-02T00:00:00Z		SRP238741	PRJNA596851	Cong et al. 2020; SystEnt	297	3366.52	1597.27
SRR10765734	1404, n = 65298	C:37.9%[S:37.7%,D:0.2%],F:39.7%,M:22.4%,n:1658	C:37.5%[S:37.4%,D:0.1%],F:37.7%,M:24.8%,n:1367	Junonia evarete evarete	Nymphalidae; Nymphalinae	DVUR00000000	WGS	SAMN13641074	UTSW	SRX7439655	Illumina HiSeq X Ten	PAIRED	RANDOM	GENOMIC	2020-03-02T00:00:00Z		SRP238741	PRJNA596851	Cong et al. 2020; SystEnt	299	3717.14	1733.42
SRR10765735	312, n = 116563	C:0.1%[S:0.1%,D:0.0%],F:2.1%,M:97.8%,n:1658	C:0.1%[S:0.1%,D:0.0%],F:1.9%,M:98.0%,n:1367	Junonia evarete evarete	Nymphalidae; Nymphalinae	DVUQ00000000	WGS	SAMN13641073	UTSW	SRX7439654	Illumina HiSeq X Ten	PAIRED	RANDOM	GENOMIC	2020-03-02T00:00:00Z		SRP238741	PRJNA596851	Cong et al. 2020; SystEnt	162	4027.77	1641.83
SRR10765736	637, n = 86561	C:12.8%[S:12.7%,D:0.1%],F:24.5%,M:62.7%,n:1658	C:9.5%[S:9.4%,D:0.1%],F:26.0%,M:64.5%,n:1367	Junonia evarete evarete	Nymphalidae; Nymphalinae	DWCX00000000	WGS	SAMN13641072	UTSW	SRX7439653	Illumina HiSeq X Ten	PAIRED	RANDOM	GENOMIC	2020-03-02T00:00:00Z		SRP238741	PRJNA596851	Cong et al. 2020; SystEnt	192	3377.58	1512.01
SRR10765737	340, n = 113339	C:0.4%[S:0.4%,D:0.0%],F:2.1%,M:97.5%,n:1658	C:0.2%[S:0.2%,D:0.0%],F:1.5%,M:98.3%,n:1367	Junonia evarete evarete	Nymphalidae; Nymphalinae	DVUP00000000	WGS	SAMN13641071	UTSW	SRX7439652	Illumina HiSeq X Ten	PAIRED	RANDOM	GENOMIC	2020-03-02T00:00:00Z		SRP238741	PRJNA596851	Cong et al. 2020; SystEnt	200	3807.02	1612.44
SRR10765738	1308, n = 68322	C:37.7%[S:36.9%,D:0.8%],F:39.7%,M:22.6%,n:1658	C:36.2%[S:35.8%,D:0.4%],F:35.9%,M:27.9%,n:1367	Junonia neildi neildi	Nymphalidae; Nymphalinae	DVUO00000000	WGS	SAMN13640900	UTSW	SRX7439651	Illumina HiSeq X Ten	PAIRED	RANDOM	GENOMIC	2020-03-02T00:00:00Z		SRP238741	PRJNA596851	Cong et al. 2020; SystEnt	291	3758.92	1689.67
SRR10765739	443, n = 72226	C:7.5%[S:5.6%,D:1.9%],F:4.3%,M:88.2%,n:1658	C:4.5%[S:3.5%,D:1.0%],F:4.4%,M:91.1%,n:1367	Junonia evarete evarete	Nymphalidae; Nymphalinae	DWRR00000000	WGS	SAMN13641070	UTSW	SRX7439650	Illumina HiSeq X Ten	PAIRED	RANDOM	GENOMIC	2020-03-02T00:00:00Z		SRP238741	PRJNA596851	Cong et al. 2020; SystEnt	164	5358.34	2497.49
SRR10765740	298, n = 25723	C:0.0%[S:0.0%,D:0.0%],F:0.2%,M:99.8%,n:1658	C:0.0%[S:0.0%,D:0.0%],F:0.1%,M:99.9%,n:1367	Junonia evarete oscura	Nymphalidae; Nymphalinae	DVUN00000000	WGS	SAMN13641069	UTSW	SRX7439649	Illumina HiSeq X Ten	PAIRED	RANDOM	GENOMIC	2020-03-02T00:00:00Z		SRP238741	PRJNA596851	Cong et al. 2020; SystEnt	123	2389.61	1032.6
SRR10765741	332, n = 109663	C:0.2%[S:0.2%,D:0.0%],F:1.1%,M:98.7%,n:1658	C:0.1%[S:0.1%,D:0.0%],F:1.2%,M:98.7%,n:1367	Junonia evarete oscura	Nymphalidae; Nymphalinae	DVUM00000000	WGS	SAMN13641068	UTSW	SRX7439648	Illumina HiSeq X Ten	PAIRED	RANDOM	GENOMIC	2020-03-02T00:00:00Z		SRP238741	PRJNA596851	Cong et al. 2020; SystEnt	147	3167.11	1371.14
SRR10765742	1114, n = 76919	C:29.5%[S:29.2%,D:0.3%],F:38.1%,M:32.4%,n:1658	C:26.9%[S:26.9%,D:0.0%],F:35.9%,M:37.2%,n:1367	Junonia evarete oscura	Nymphalidae; Nymphalinae	DVUL00000000	WGS	SAMN13641067	UTSW	SRX7439647	Illumina HiSeq X Ten	PAIRED	RANDOM	GENOMIC	2020-03-02T00:00:00Z		SRP238741	PRJNA596851	Cong et al. 2020; SystEnt	294	3842.43	1838.41
SRR10765743	1037, n = 81763	C:26.9%[S:26.7%,D:0.2%],F:39.1%,M:34.0%,n:1658	C:22.1%[S:22.1%,D:0.0%],F:38.8%,M:39.1%,n:1367	Junonia evarete oscura	Nymphalidae; Nymphalinae	DVUK00000000	WGS	SAMN13641066	UTSW	SRX7439646	Illumina HiSeq X Ten	PAIRED	RANDOM	GENOMIC	2020-03-02T00:00:00Z		SRP238741	PRJNA596851	Cong et al. 2020; SystEnt	292	3564.4	1651.74
SRR10765744	1799, n = 54504	C:47.6%[S:47.3%,D:0.3%],F:36.6%,M:15.8%,n:1658	C:46.1%[S:46.0%,D:0.1%],F:35.4%,M:18.5%,n:1367	Junonia evarete dougueti	Nymphalidae; Nymphalinae	DVUJ00000000	WGS	SAMN13641065	UTSW	SRX7439645	Illumina HiSeq X Ten	PAIRED	RANDOM	GENOMIC	2020-03-02T00:00:00Z		SRP238741	PRJNA596851	Cong et al. 2020; SystEnt	244	4079.55	2115.48
SRR10765745	1327, n = 71384	C:39.9%[S:39.7%,D:0.2%],F:38.7%,M:21.4%,n:1658	C:36.8%[S:36.6%,D:0.2%],F:38.8%,M:24.4%,n:1367	Junonia evarete dougueti	Nymphalidae; Nymphalinae	DWSN00000000	WGS	SAMN13641064	UTSW	SRX7439644	Illumina HiSeq X Ten	PAIRED	RANDOM	GENOMIC	2020-03-02T00:00:00Z		SRP238741	PRJNA596851	Cong et al. 2020; SystEnt	284	3754.69	1794.72
SRR10765746	398, n = 175025	C:4.1%[S:4.0%,D:0.1%],F:5.2%,M:90.7%,n:1658	C:1.0%[S:1.0%,D:0.0%],F:3.9%,M:95.1%,n:1367	Junonia evarete swifti	Nymphalidae; Nymphalinae	DVUI00000000	WGS	SAMN13641063	UTSW	SRX7439643	Illumina HiSeq X Ten	PAIRED	RANDOM	GENOMIC	2020-03-02T00:00:00Z		SRP238741	PRJNA596851	Cong et al. 2020; SystEnt	196	3938.31	1670.17
SRR10765747	2383, n = 41290	C:59.2%[S:58.9%,D:0.3%],F:30.6%,M:10.2%,n:1658	C:58.0%[S:57.9%,D:0.1%],F:28.7%,M:13.3%,n:1367	Junonia evarete swifti	Nymphalidae; Nymphalinae	DVUH00000000	WGS	SAMN13641062	UTSW	SRX7439642	Illumina HiSeq X Ten	PAIRED	RANDOM	GENOMIC	2020-03-02T00:00:00Z		SRP238741	PRJNA596851	Cong et al. 2020; SystEnt	281	5226.94	2250.15
SRR10765749	1719, n = 56426	C:48.7%[S:48.3%,D:0.4%],F:35.2%,M:16.1%,n:1658	C:48.4%[S:48.1%,D:0.3%],F:32.8%,M:18.8%,n:1367	Junonia neildi neildi	Nymphalidae; Nymphalinae	DVUG00000000	WGS	SAMN13640899	UTSW	SRX7439640	Illumina HiSeq X Ten	PAIRED	RANDOM	GENOMIC	2020-03-02T00:00:00Z		SRP238741	PRJNA596851	Cong et al. 2020; SystEnt	293	4235.67	1915.33
SRR10765750	372, n = 107920	C:13.2%[S:12.9%,D:0.3%],F:10.6%,M:76.2%,n:1658	C:10.4%[S:10.3%,D:0.1%],F:13.2%,M:76.4%,n:1367	Junonia evarete swifti	Nymphalidae; Nymphalinae	DVUF00000000	WGS	SAMN13641060	UTSW	SRX7439639	Illumina HiSeq X Ten	PAIRED	RANDOM	GENOMIC	2020-03-02T00:00:00Z		SRP238741	PRJNA596851	Cong et al. 2020; SystEnt	153	3780.59	1546.88
SRR10765751	275, n = 114427	C:0.0%[S:0.0%,D:0.0%],F:0.2%,M:99.8%,n:1658	C:0.0%[S:0.0%,D:0.0%],F:0.2%,M:99.8%,n:1367	Junonia evarete swifti	Nymphalidae; Nymphalinae	DWSM00000000	WGS	SAMN13641059	UTSW	SRX7439638	Illumina HiSeq X Ten	PAIRED	RANDOM	GENOMIC	2020-03-02T00:00:00Z		SRP238741	PRJNA596851	Cong et al. 2020; SystEnt	152	3305.42	1470.24
SRR10765752	353, n = 138938	C:2.9%[S:2.9%,D:0.0%],F:2.7%,M:94.4%,n:1658	C:1.7%[S:1.7%,D:0.0%],F:2.5%,M:95.8%,n:1367	Junonia evarete swifti	Nymphalidae; Nymphalinae	DVUE00000000	WGS	SAMN13641058	UTSW	SRX7439637	Illumina HiSeq X Ten	PAIRED	RANDOM	GENOMIC	2020-03-02T00:00:00Z		SRP238741	PRJNA596851	Cong et al. 2020; SystEnt	178	3236.44	1425.97
SRR10765753	316, n = 65493	C:0.1%[S:0.1%,D:0.0%],F:0.2%,M:99.7%,n:1658	C:0.1%[S:0.1%,D:0.0%],F:0.4%,M:99.5%,n:1367	Junonia evarete swifti	Nymphalidae; Nymphalinae	DVUD00000000	WGS	SAMN13641057	UTSW	SRX7439636	Illumina HiSeq X Ten	PAIRED	RANDOM	GENOMIC	2020-03-02T00:00:00Z		SRP238741	PRJNA596851	Cong et al. 2020; SystEnt	193	1963.23	885.511
SRR10765754	428, n = 183566	C:1.9%[S:1.8%,D:0.1%],F:5.0%,M:93.1%,n:1658	C:1.2%[S:1.2%,D:0.0%],F:4.1%,M:94.7%,n:1367	Junonia evarete michaelisi	Nymphalidae; Nymphalinae	DWSL00000000	WGS	SAMN13641056	UTSW	SRX7439635	Illumina HiSeq X Ten	PAIRED	RANDOM	GENOMIC	2020-03-02T00:00:00Z		SRP238741	PRJNA596851	Cong et al. 2020; SystEnt	219	4058.66	1735.65
SRR10765755	892, n = 96339	C:26.1%[S:25.8%,D:0.3%],F:16.3%,M:57.6%,n:1658	C:21.8%[S:21.7%,D:0.1%],F:18.2%,M:60.0%,n:1367	Junonia evarete michaelisi	Nymphalidae; Nymphalinae	DWCW00000000	WGS	SAMN13641055	UTSW	SRX7439634	Illumina HiSeq X Ten	PAIRED	RANDOM	GENOMIC	2020-03-02T00:00:00Z		SRP238741	PRJNA596851	Cong et al. 2020; SystEnt	263	4092.18	1785.97
SRR10765756	389, n = 164558	C:11.1%[S:10.9%,D:0.2%],F:10.6%,M:78.3%,n:1658	C:8.2%[S:8.1%,D:0.1%],F:11.3%,M:80.5%,n:1367	Junonia evarete michaelisi	Nymphalidae; Nymphalinae	DVUC00000000	WGS	SAMN13641054	UTSW	SRX7439633	Illumina HiSeq X Ten	PAIRED	RANDOM	GENOMIC	2020-03-02T00:00:00Z		SRP238741	PRJNA596851	Cong et al. 2020; SystEnt	210	3222.87	1374.63
SRR10765757	483, n = 114536	C:2.2%[S:2.2%,D:0.0%],F:10.4%,M:87.4%,n:1658	C:3.1%[S:3.1%,D:0.0%],F:13.4%,M:83.5%,n:1367	Junonia evarete michaelisi	Nymphalidae; Nymphalinae	DVUB00000000	WGS	SAMN13641053	UTSW	SRX7439632	Illumina HiSeq X Ten	PAIRED	RANDOM	GENOMIC	2020-03-02T00:00:00Z		SRP238741	PRJNA596851	Cong et al. 2020; SystEnt	212	4054.23	1822.73
SRR10765758	355, n = 138052	C:0.2%[S:0.2%,D:0.0%],F:1.7%,M:98.1%,n:1658	C:0.3%[S:0.3%,D:0.0%],F:1.5%,M:98.2%,n:1367	Junonia evarete michaelisi	Nymphalidae; Nymphalinae	DVUA00000000	WGS	SAMN13641052	UTSW	SRX7439631	Illumina HiSeq X Ten	PAIRED	RANDOM	GENOMIC	2020-03-02T00:00:00Z		SRP238741	PRJNA596851	Cong et al. 2020; SystEnt	192	2805.29	1248.05
SRR10765759	342, n = 133066	C:0.1%[S:0.1%,D:0.0%],F:1.6%,M:98.3%,n:1658	C:0.1%[S:0.1%,D:0.0%],F:2.1%,M:97.8%,n:1367	Junonia evarete michaelisi	Nymphalidae; Nymphalinae	DVTZ00000000	WGS	SAMN13641051	UTSW	SRX7439630	Illumina HiSeq X Ten	PAIRED	RANDOM	GENOMIC	2020-03-02T00:00:00Z		SRP238741	PRJNA596851	Cong et al. 2020; SystEnt	193	3297.98	1417.41
SRR10765760	1800, n = 49770	C:40.8%[S:40.5%,D:0.3%],F:35.5%,M:23.7%,n:1658	C:36.0%[S:35.9%,D:0.1%],F:35.6%,M:28.4%,n:1367	Junonia neildi neildi	Nymphalidae; Nymphalinae	DVTY00000000	WGS	SAMN13640898	UTSW	SRX7439629	Illumina HiSeq X Ten	PAIRED	RANDOM	GENOMIC	2020-03-02T00:00:00Z		SRP238741	PRJNA596851	Cong et al. 2020; SystEnt	298	3621.44	1731.9
SRR10765761	361, n = 39813	C:5.4%[S:4.6%,D:0.8%],F:3.2%,M:91.4%,n:1658	C:3.3%[S:3.2%,D:0.1%],F:3.7%,M:93.0%,n:1367	Junonia evarete michaelisi	Nymphalidae; Nymphalinae	DWCV00000000	WGS	SAMN13641050	UTSW	SRX7439628	Illumina HiSeq X Ten	PAIRED	RANDOM	GENOMIC	2020-03-02T00:00:00Z		SRP238741	PRJNA596851	Cong et al. 2020; SystEnt	158	3198.96	1562.65
SRR10765762	343, n = 137266	C:3.7%[S:3.6%,D:0.1%],F:3.0%,M:93.3%,n:1658	C:1.6%[S:1.5%,D:0.1%],F:3.3%,M:95.1%,n:1367	Junonia evarete michaelisi	Nymphalidae; Nymphalinae	DVTX00000000	WGS	SAMN13641049	UTSW	SRX7439627	Illumina HiSeq X Ten	PAIRED	RANDOM	GENOMIC	2020-03-02T00:00:00Z		SRP238741	PRJNA596851	Cong et al. 2020; SystEnt	180	4221.08	1816.15
SRR10765763	336, n = 140424	C:0.1%[S:0.1%,D:0.0%],F:0.5%,M:99.4%,n:1658	C:0.1%[S:0.1%,D:0.0%],F:0.4%,M:99.5%,n:1367	Junonia evarete michaelisi	Nymphalidae; Nymphalinae	DVTW00000000	WGS	SAMN13641048	UTSW	SRX7439626	Illumina HiSeq X Ten	PAIRED	RANDOM	GENOMIC	2020-03-02T00:00:00Z		SRP238741	PRJNA596851	Cong et al. 2020; SystEnt	179	3392.24	1447.91
SRR10765764	369, n = 157346	C:1.0%[S:1.0%,D:0.0%],F:3.1%,M:95.9%,n:1658	C:1.1%[S:1.1%,D:0.0%],F:6.6%,M:92.3%,n:1367	Junonia evarete michaelisi	Nymphalidae; Nymphalinae	DVTV00000000	WGS	SAMN13641047	UTSW	SRX7439625	Illumina HiSeq X Ten	PAIRED	RANDOM	GENOMIC	2020-03-02T00:00:00Z		SRP238741	PRJNA596851	Cong et al. 2020; SystEnt	218	3604.11	1582.46
SRR10765765	959, n = 89155	C:26.4%[S:26.2%,D:0.2%],F:40.7%,M:32.9%,n:1658	C:24.5%[S:24.4%,D:0.1%],F:39.4%,M:36.1%,n:1367	Junonia zonalis zonalis	Nymphalidae; Nymphalinae	DVTU00000000	WGS	SAMN13641046	UTSW	SRX7439624	Illumina HiSeq X Ten	PAIRED	RANDOM	GENOMIC	2020-03-02T00:00:00Z		SRP238741	PRJNA596851	Cong et al. 2020; SystEnt	253	4704.97	1922.72
SRR10765766	1898, n = 53711	C:56.3%[S:55.9%,D:0.4%],F:32.3%,M:11.4%,n:1658	C:54.2%[S:54.1%,D:0.1%],F:31.8%,M:14.0%,n:1367	Junonia zonalis zonalis	Nymphalidae; Nymphalinae	DVTT00000000	WGS	SAMN13641045	UTSW	SRX7439623	Illumina HiSeq X Ten	PAIRED	RANDOM	GENOMIC	2020-03-02T00:00:00Z		SRP238741	PRJNA596851	Cong et al. 2020; SystEnt	289	5288.87	2258.35
SRR10765767	1374, n = 72566	C:41.5%[S:41.3%,D:0.2%],F:40.1%,M:18.4%,n:1658	C:39.5%[S:39.4%,D:0.1%],F:37.7%,M:22.8%,n:1367	Junonia zonalis zonalis	Nymphalidae; Nymphalinae	DVTS00000000	WGS	SAMN13641044	UTSW	SRX7439622	Illumina HiSeq X Ten	PAIRED	RANDOM	GENOMIC	2020-03-02T00:00:00Z		SRP238741	PRJNA596851	Cong et al. 2020; SystEnt	285	5685.89	2112.44
SRR10765768	387, n = 160287	C:1.0%[S:1.0%,D:0.0%],F:4.5%,M:94.5%,n:1658	C:0.5%[S:0.5%,D:0.0%],F:2.0%,M:97.5%,n:1367	Junonia zonalis zonalis	Nymphalidae; Nymphalinae	DVTR00000000	WGS	SAMN13641043	UTSW	SRX7439621	Illumina HiSeq X Ten	PAIRED	RANDOM	GENOMIC	2020-03-02T00:00:00Z		SRP238741	PRJNA596851	Cong et al. 2020; SystEnt	217	2812.37	1267.65
SRR10765769	825, n = 102462	C:21.8%[S:21.7%,D:0.1%],F:39.3%,M:38.9%,n:1658	C:21.0%[S:20.9%,D:0.1%],F:39.4%,M:39.6%,n:1367	Junonia zonalis zonalis	Nymphalidae; Nymphalinae	DVTQ00000000	WGS	SAMN13641042	UTSW	SRX7439620	Illumina HiSeq X Ten	PAIRED	RANDOM	GENOMIC	2020-03-02T00:00:00Z		SRP238741	PRJNA596851	Cong et al. 2020; SystEnt	266	4360.89	1882.39
SRR10765770	764, n = 98578	C:19.4%[S:19.2%,D:0.2%],F:33.3%,M:47.3%,n:1658	C:16.6%[S:16.5%,D:0.1%],F:35.0%,M:48.4%,n:1367	Junonia zonalis zonalis	Nymphalidae; Nymphalinae	DVTP00000000	WGS	SAMN13641041	UTSW	SRX7439619	Illumina HiSeq X Ten	PAIRED	RANDOM	GENOMIC	2020-03-02T00:00:00Z		SRP238741	PRJNA596851	Cong et al. 2020; SystEnt	264	4037.52	1749.42
SRR10765771	1923, n = 48726	C:45.2%[S:45.0%,D:0.2%],F:37.1%,M:17.7%,n:1658	C:44.0%[S:43.9%,D:0.1%],F:35.9%,M:20.1%,n:1367	Junonia neildi neildi	Nymphalidae; Nymphalinae	DVTO00000000	WGS	SAMN13640897	UTSW	SRX7439618	Illumina HiSeq X Ten	PAIRED	RANDOM	GENOMIC	2020-03-02T00:00:00Z		SRP238741	PRJNA596851	Cong et al. 2020; SystEnt	298	3286.39	1558.96
SRR10765772	422, n = 185134	C:3.0%[S:3.0%,D:0.0%],F:9.7%,M:87.3%,n:1658	C:2.7%[S:2.7%,D:0.0%],F:12.5%,M:84.8%,n:1367	Junonia zonalis zonalis	Nymphalidae; Nymphalinae	DVTN00000000	WGS	SAMN13641040	UTSW	SRX7439617	Illumina HiSeq X Ten	PAIRED	RANDOM	GENOMIC	2020-03-02T00:00:00Z		SRP238741	PRJNA596851	Cong et al. 2020; SystEnt	205	3980.54	1705.24
SRR10765773	304, n = 12218	C:3.2%[S:3.1%,D:0.1%],F:0.9%,M:95.9%,n:1658	C:2.0%[S:1.9%,D:0.1%],F:0.9%,M:97.1%,n:1367	Junonia zonalis zonalis	Nymphalidae; Nymphalinae	DVTM00000000	WGS	SAMN13641039	UTSW	SRX7439616	Illumina HiSeq X Ten	PAIRED	RANDOM	GENOMIC	2020-03-02T00:00:00Z		SRP238741	PRJNA596851	Cong et al. 2020; SystEnt	152	2810.4	1358.98
SRR10765774	300, n = 54630	C:0.1%[S:0.1%,D:0.0%],F:1.0%,M:98.9%,n:1658	C:0.0%[S:0.0%,D:0.0%],F:0.8%,M:99.2%,n:1367	Junonia zonalis zonalis	Nymphalidae; Nymphalinae	DWCU00000000	WGS	SAMN13641038	UTSW	SRX7439615	Illumina HiSeq X Ten	PAIRED	RANDOM	GENOMIC	2020-03-02T00:00:00Z		SRP238741	PRJNA596851	Cong et al. 2020; SystEnt	184	2750.79	1193.32
SRR10765775	364, n = 146719	C:0.2%[S:0.2%,D:0.0%],F:0.5%,M:99.3%,n:1658	C:0.1%[S:0.1%,D:0.0%],F:1.5%,M:98.4%,n:1367	Junonia zonalis zonalis	Nymphalidae; Nymphalinae	DVTL00000000	WGS	SAMN13641037	UTSW	SRX7439614	Illumina HiSeq X Ten	PAIRED	RANDOM	GENOMIC	2020-03-02T00:00:00Z		SRP238741	PRJNA596851	Cong et al. 2020; SystEnt	214	2617.16	1173.8
SRR10765776	945, n = 87699	C:25.6%[S:25.5%,D:0.1%],F:34.8%,M:39.6%,n:1658	C:23.7%[S:23.6%,D:0.1%],F:34.3%,M:42.0%,n:1367	Junonia zonalis zonalis	Nymphalidae; Nymphalinae	DWCT00000000	WGS	SAMN13641036	UTSW	SRX7439613	Illumina HiSeq X Ten	PAIRED	RANDOM	GENOMIC	2020-03-02T00:00:00Z		SRP238741	PRJNA596851	Cong et al. 2020; SystEnt	298	3657.03	1708.05
SRR10765777	323, n = 109703	C:0.2%[S:0.2%,D:0.0%],F:1.2%,M:98.6%,n:1658	C:0.1%[S:0.1%,D:0.0%],F:1.1%,M:98.8%,n:1367	Junonia zonalis zonalis	Nymphalidae; Nymphalinae	DWCS00000000	WGS	SAMN13641035	UTSW	SRX7439612	Illumina HiSeq X Ten	PAIRED	RANDOM	GENOMIC	2020-03-02T00:00:00Z		SRP238741	PRJNA596851	Cong et al. 2020; SystEnt	215	3226.45	1401.43
SRR10765778	392, n = 172559	C:2.2%[S:2.2%,D:0.0%],F:7.0%,M:90.8%,n:1658	C:1.3%[S:1.3%,D:0.0%],F:4.1%,M:94.6%,n:1367	Junonia zonalis zonalis	Nymphalidae; Nymphalinae	DVTK00000000	WGS	SAMN13641034	UTSW	SRX7439611	Illumina HiSeq X Ten	PAIRED	RANDOM	GENOMIC	2020-03-02T00:00:00Z		SRP238741	PRJNA596851	Cong et al. 2020; SystEnt	230	3488.08	1496.61
SRR10765779	442, n = 175106	C:3.1%[S:3.1%,D:0.0%],F:14.6%,M:82.3%,n:1658	C:2.7%[S:2.6%,D:0.1%],F:16.8%,M:80.5%,n:1367	Junonia zonalis zonalis	Nymphalidae; Nymphalinae	DVTJ00000000	WGS	SAMN13641033	UTSW	SRX7439610	Illumina HiSeq X Ten	PAIRED	RANDOM	GENOMIC	2020-03-02T00:00:00Z		SRP238741	PRJNA596851	Cong et al. 2020; SystEnt	215	3702.21	1621.02
SRR10765780	1248, n = 73606	C:38.1%[S:37.6%,D:0.5%],F:38.8%,M:23.1%,n:1658	C:35.7%[S:35.4%,D:0.3%],F:38.8%,M:25.5%,n:1367	Junonia zonalis zonalis	Nymphalidae; Nymphalinae	DWCR00000000	WGS	SAMN13641032	UTSW	SRX7439609	Illumina HiSeq X Ten	PAIRED	RANDOM	GENOMIC	2020-03-02T00:00:00Z		SRP238741	PRJNA596851	Cong et al. 2020; SystEnt	292	3826.43	1732.92
SRR10765781	1642, n = 59691	C:48.0%[S:47.7%,D:0.3%],F:36.9%,M:15.1%,n:1658	C:46.4%[S:46.3%,D:0.1%],F:34.5%,M:19.1%,n:1367	Junonia zonalis zonalis	Nymphalidae; Nymphalinae	DVTI00000000	WGS	SAMN13641031	UTSW	SRX7439608	Illumina HiSeq X Ten	PAIRED	RANDOM	GENOMIC	2020-03-02T00:00:00Z		SRP238741	PRJNA596851	Cong et al. 2020; SystEnt	293	4196.91	1899.02
SRR10765782	307, n = 68184	C:0.0%[S:0.0%,D:0.0%],F:0.2%,M:99.8%,n:1658	C:0.0%[S:0.0%,D:0.0%],F:0.0%,M:100.0%,n:1367	Junonia neildi neildi	Nymphalidae; Nymphalinae	DVTH00000000	WGS	SAMN13640896	UTSW	SRX7439607	Illumina HiSeq X Ten	PAIRED	RANDOM	GENOMIC	2020-03-02T00:00:00Z		SRP238741	PRJNA596851	Cong et al. 2020; SystEnt	163	2384.41	1076.69
SRR10765783	1480, n = 65262	C:42.6%[S:42.3%,D:0.3%],F:39.1%,M:18.3%,n:1658	C:40.0%[S:39.8%,D:0.2%],F:37.7%,M:22.3%,n:1367	Junonia zonalis zonalis	Nymphalidae; Nymphalinae	DVTG00000000	WGS	SAMN13641030	UTSW	SRX7439606	Illumina HiSeq X Ten	PAIRED	RANDOM	GENOMIC	2020-03-02T00:00:00Z		SRP238741	PRJNA596851	Cong et al. 2020; SystEnt	280	4174.33	1870.47
SRR10765784	1466, n = 66938	C:44.5%[S:44.3%,D:0.2%],F:37.4%,M:18.1%,n:1658	C:42.5%[S:42.3%,D:0.2%],F:37.2%,M:20.3%,n:1367	Junonia zonalis zonalis	Nymphalidae; Nymphalinae	DVTF00000000	WGS	SAMN13641029	UTSW	SRX7439605	Illumina HiSeq X Ten	PAIRED	RANDOM	GENOMIC	2020-03-02T00:00:00Z		SRP238741	PRJNA596851	Cong et al. 2020; SystEnt	286	4222.68	1885.75
SRR10765785	457, n = 204329	C:6.0%[S:6.0%,D:0.0%],F:21.9%,M:72.1%,n:1658	C:4.3%[S:4.2%,D:0.1%],F:17.6%,M:78.1%,n:1367	Junonia sp. 2 JZ-2019	Nymphalidae; Nymphalinae	DVTE00000000	WGS	SAMN13641028	UTSW	SRX7439604	Illumina HiSeq X Ten	PAIRED	RANDOM	GENOMIC	2020-03-02T00:00:00Z		SRP238741	PRJNA596851	Cong et al. 2020; SystEnt	213	3485.95	1395.02
SRR10765786	588, n = 172180	C:15.0%[S:14.9%,D:0.1%],F:39.0%,M:46.0%,n:1658	C:13.2%[S:13.2%,D:0.0%],F:36.9%,M:49.9%,n:1367	Junonia sp. 2 JZ-2019	Nymphalidae; Nymphalinae	DVTD00000000	WGS	SAMN13641027	UTSW	SRX7439603	Illumina HiSeq X Ten	PAIRED	RANDOM	GENOMIC	2020-03-02T00:00:00Z		SRP238741	PRJNA596851	Cong et al. 2020; SystEnt	225	4240.62	1681.38
SRR10765787	1317, n = 63376	C:32.3%[S:32.1%,D:0.2%],F:31.9%,M:35.8%,n:1658	C:29.4%[S:29.3%,D:0.1%],F:31.8%,M:38.8%,n:1367	Junonia sp. 2 JZ-2019	Nymphalidae; Nymphalinae	DVTC00000000	WGS	SAMN13641026	UTSW	SRX7439602	Illumina HiSeq X Ten	PAIRED	RANDOM	GENOMIC	2020-03-02T00:00:00Z		SRP238741	PRJNA596851	Cong et al. 2020; SystEnt	297	3137.84	1492.43
SRR10765788	1329, n = 79172	C:41.6%[S:41.4%,D:0.2%],F:37.6%,M:20.8%,n:1658	C:39.4%[S:39.2%,D:0.2%],F:36.3%,M:24.3%,n:1367	Junonia sp. 2 JZ-2019	Nymphalidae; Nymphalinae	DVTB00000000	WGS	SAMN13641025	UTSW	SRX7439601	Illumina HiSeq X Ten	PAIRED	RANDOM	GENOMIC	2020-03-02T00:00:00Z		SRP238741	PRJNA596851	Cong et al. 2020; SystEnt	298	3439.06	1594.39
SRR10765789	1729, n = 58487	C:43.1%[S:42.8%,D:0.3%],F:34.7%,M:22.2%,n:1658	C:39.2%[S:39.1%,D:0.1%],F:36.6%,M:24.2%,n:1367	Junonia sp. 2 JZ-2019	Nymphalidae; Nymphalinae	DVTA00000000	WGS	SAMN13641024	UTSW	SRX7439600	Illumina HiSeq X Ten	PAIRED	RANDOM	GENOMIC	2020-03-02T00:00:00Z		SRP238741	PRJNA596851	Cong et al. 2020; SystEnt	298	4883.47	2245.85
SRR10765790	1474, n = 63523	C:37.5%[S:37.0%,D:0.5%],F:35.7%,M:26.8%,n:1658	C:35.7%[S:35.6%,D:0.1%],F:34.8%,M:29.5%,n:1367	Junonia sp. 2 JZ-2019	Nymphalidae; Nymphalinae	DVSZ00000000	WGS	SAMN13641023	UTSW	SRX7439599	Illumina HiSeq X Ten	PAIRED	RANDOM	GENOMIC	2020-03-02T00:00:00Z		SRP238741	PRJNA596851	Cong et al. 2020; SystEnt	297	4060.68	1914.48
SRR10765791	1384, n = 61413	C:33.6%[S:33.4%,D:0.2%],F:31.4%,M:35.0%,n:1658	C:30.2%[S:30.1%,D:0.1%],F:31.2%,M:38.6%,n:1367	Junonia sp. 2 JZ-2019	Nymphalidae; Nymphalinae	DVSY00000000	WGS	SAMN13641022	UTSW	SRX7439598	Illumina HiSeq X Ten	PAIRED	RANDOM	GENOMIC	2020-03-02T00:00:00Z		SRP238741	PRJNA596851	Cong et al. 2020; SystEnt	296	3625.75	1730.11
SRR10765792	1594, n = 59925	C:43.4%[S:43.0%,D:0.4%],F:34.9%,M:21.7%,n:1658	C:39.5%[S:39.4%,D:0.1%],F:36.1%,M:24.4%,n:1367	Junonia sp. 2 JZ-2019	Nymphalidae; Nymphalinae	DVSX00000000	WGS	SAMN13641021	UTSW	SRX7439597	Illumina HiSeq X Ten	PAIRED	RANDOM	GENOMIC	2020-03-02T00:00:00Z		SRP238741	PRJNA596851	Cong et al. 2020; SystEnt	297	3381.46	1633.21
SRR10765793	356, n = 131669	C:0.2%[S:0.2%,D:0.0%],F:0.7%,M:99.1%,n:1658	C:0.4%[S:0.4%,D:0.0%],F:0.3%,M:99.3%,n:1367	Junonia sp. 1 JZ-2019	Nymphalidae; Nymphalinae	DWSE00000000	WGS	SAMN13640895	UTSW	SRX7439596	Illumina HiSeq X Ten	PAIRED	RANDOM	GENOMIC	2020-03-02T00:00:00Z		SRP238741	PRJNA596851	Cong et al. 2020; SystEnt	249	2195.11	985.301
SRR10765794	919, n = 72723	C:25.4%[S:25.3%,D:0.1%],F:27.7%,M:46.9%,n:1658	C:20.9%[S:20.8%,D:0.1%],F:26.5%,M:52.6%,n:1367	Junonia sp. 2 JZ-2019	Nymphalidae; Nymphalinae	DVSW00000000	WGS	SAMN13641020	UTSW	SRX7439595	Illumina HiSeq X Ten	PAIRED	RANDOM	GENOMIC	2020-03-02T00:00:00Z		SRP238741	PRJNA596851	Cong et al. 2020; SystEnt	198	3328.26	1500.83
SRR10765795	325, n = 50361	C:5.9%[S:3.3%,D:2.6%],F:0.3%,M:93.8%,n:1658	C:3.0%[S:2.0%,D:1.0%],F:1.5%,M:95.5%,n:1367	Junonia sp. 2 JZ-2019	Nymphalidae; Nymphalinae	DWCQ00000000	WGS	SAMN13641019	UTSW	SRX7439594	Illumina HiSeq X Ten	PAIRED	RANDOM	GENOMIC	2020-03-02T00:00:00Z		SRP238741	PRJNA596851	Cong et al. 2020; SystEnt	207	3617.13	1505.36
SRR10765796	425, n = 38478	C:7.3%[S:4.7%,D:2.6%],F:1.4%,M:91.3%,n:1658	C:4.3%[S:3.1%,D:1.2%],F:2.6%,M:93.1%,n:1367	Junonia sp. 2 JZ-2019	Nymphalidae; Nymphalinae	DWQM00000000	WGS	SAMN13641018	UTSW	SRX7439593	Illumina HiSeq X Ten	PAIRED	RANDOM	GENOMIC	2020-03-02T00:00:00Z		SRP238741	PRJNA596851	Cong et al. 2020; SystEnt	147	3480.12	1465.21
SRR10765797	387, n = 3297	C:0.2%[S:0.2%,D:0.0%],F:0.8%,M:99.0%,n:1658	C:0.0%[S:0.0%,D:0.0%],F:0.2%,M:99.8%,n:1367	Junonia sp. 2 JZ-2019	Nymphalidae; Nymphalinae	DWCP00000000	WGS	SAMN13641017	UTSW	SRX7439592	Illumina HiSeq X Ten	PAIRED	RANDOM	GENOMIC	2020-03-02T00:00:00Z		SRP238741	PRJNA596851	Cong et al. 2020; SystEnt	112	405.503	198.837
SRR10765798	1047, n = 76371	C:30.2%[S:30.0%,D:0.2%],F:32.9%,M:36.9%,n:1658	C:27.8%[S:27.7%,D:0.1%],F:33.1%,M:39.1%,n:1367	Junonia sp. 2 JZ-2019	Nymphalidae; Nymphalinae	DVSV00000000	WGS	SAMN13641016	UTSW	SRX7439591	Illumina HiSeq X Ten	PAIRED	RANDOM	GENOMIC	2020-03-02T00:00:00Z		SRP238741	PRJNA596851	Cong et al. 2020; SystEnt	194	4553.93	1873.48
SRR10765799	300, n = 8776	C:0.4%[S:0.4%,D:0.0%],F:1.4%,M:98.2%,n:1658	C:0.0%[S:0.0%,D:0.0%],F:0.7%,M:99.3%,n:1367	Junonia sp. 2 JZ-2019	Nymphalidae; Nymphalinae	DVSU00000000	WGS	SAMN13641015	UTSW	SRX7439590	Illumina HiSeq X Ten	PAIRED	RANDOM	GENOMIC	2020-03-02T00:00:00Z		SRP238741	PRJNA596851	Cong et al. 2020; SystEnt	174	652.483	326.457
SRR10765800	301, n = 64620	C:0.0%[S:0.0%,D:0.0%],F:0.2%,M:99.8%,n:1658	C:0.0%[S:0.0%,D:0.0%],F:0.1%,M:99.9%,n:1367	Junonia sp. 2 JZ-2019	Nymphalidae; Nymphalinae	DVST00000000	WGS	SAMN13641014	UTSW	SRX7439589	Illumina HiSeq X Ten	PAIRED	RANDOM	GENOMIC	2020-03-02T00:00:00Z		SRP238741	PRJNA596851	Cong et al. 2020; SystEnt	125	3513.34	1407.69
SRR10765801	359, n = 169727	C:0.2%[S:0.2%,D:0.0%],F:1.1%,M:98.7%,n:1658	C:0.1%[S:0.1%,D:0.0%],F:1.2%,M:98.7%,n:1367	Junonia sp. 2 JZ-2019	Nymphalidae; Nymphalinae	DVSS00000000	WGS	SAMN13641013	UTSW	SRX7439588	Illumina HiSeq X Ten	PAIRED	RANDOM	GENOMIC	2020-03-02T00:00:00Z		SRP238741	PRJNA596851	Cong et al. 2020; SystEnt	171	3925.31	1568.39
SRR10765802	295, n = 57146	C:0.1%[S:0.1%,D:0.0%],F:0.6%,M:99.3%,n:1658	C:0.1%[S:0.1%,D:0.0%],F:0.5%,M:99.4%,n:1367	Junonia sp. 2 JZ-2019	Nymphalidae; Nymphalinae	DVSR00000000	WGS	SAMN13641012	UTSW	SRX7439587	Illumina HiSeq X Ten	PAIRED	RANDOM	GENOMIC	2020-03-02T00:00:00Z		SRP238741	PRJNA596851	Cong et al. 2020; SystEnt	124	3508.17	1480.77
SRR10765803	296, n = 37169	C:0.8%[S:0.7%,D:0.1%],F:1.7%,M:97.5%,n:1658	C:0.5%[S:0.5%,D:0.0%],F:1.2%,M:98.3%,n:1367	Junonia sp. 2 JZ-2019	Nymphalidae; Nymphalinae	DVSQ00000000	WGS	SAMN13641011	UTSW	SRX7439586	Illumina HiSeq X Ten	PAIRED	RANDOM	GENOMIC	2020-03-02T00:00:00Z		SRP238741	PRJNA596851	Cong et al. 2020; SystEnt	120	3026.41	1232.47
SRR10765804	497, n = 101347	C:2.5%[S:2.5%,D:0.0%],F:11.2%,M:86.3%,n:1658	C:1.8%[S:1.8%,D:0.0%],F:10.8%,M:87.4%,n:1367	Junonia sp. 1 JZ-2019	Nymphalidae; Nymphalinae	DVSP00000000	WGS	SAMN13640894	UTSW	SRX7439585	Illumina HiSeq X Ten	PAIRED	RANDOM	GENOMIC	2020-03-02T00:00:00Z		SRP238741	PRJNA596851	Cong et al. 2020; SystEnt	240	2582.16	1204.9
SRR10765805	291, n = 47876	C:0.1%[S:0.1%,D:0.0%],F:0.1%,M:99.8%,n:1658	C:0.1%[S:0.1%,D:0.0%],F:0.1%,M:99.8%,n:1367	Junonia sp. 2 JZ-2019	Nymphalidae; Nymphalinae	DVSO00000000	WGS	SAMN13641010	UTSW	SRX7439584	Illumina HiSeq X Ten	PAIRED	RANDOM	GENOMIC	2020-03-02T00:00:00Z		SRP238741	PRJNA596851	Cong et al. 2020; SystEnt	113	3657.89	1509.69
SRR10765806	295, n = 56727	C:0.1%[S:0.1%,D:0.0%],F:0.0%,M:99.9%,n:1658	C:0.0%[S:0.0%,D:0.0%],F:0.1%,M:99.9%,n:1367	Junonia sp. 2 JZ-2019	Nymphalidae; Nymphalinae	DVSN00000000	WGS	SAMN13641009	UTSW	SRX7439583	Illumina HiSeq X Ten	PAIRED	RANDOM	GENOMIC	2020-03-02T00:00:00Z		SRP238741	PRJNA596851	Cong et al. 2020; SystEnt	129	3236.99	1305.4
SRR10765807	13017, n = 566	C:33.5%[S:31.8%,D:1.7%],F:3.6%,M:62.9%,n:1658	C:33.3%[S:32.6%,D:0.7%],F:4.4%,M:62.3%,n:1367	Junonia evarete nigrosuffusa	Nymphalidae; Nymphalinae	DVSM00000000	WGS	SAMN13641008	UTSW	SRX7439582	Illumina HiSeq X Ten	PAIRED	RANDOM	GENOMIC	2020-03-02T00:00:00Z		SRP238741	PRJNA596851	Cong et al. 2020; SystEnt	297	3699.11	1788.25
SRR10765808	351, n = 152554	C:0.2%[S:0.2%,D:0.0%],F:0.2%,M:99.6%,n:1658	C:0.2%[S:0.2%,D:0.0%],F:0.7%,M:99.1%,n:1367	Junonia evarete nigrosuffusa	Nymphalidae; Nymphalinae	DWSK00000000	WGS	SAMN13641007	UTSW	SRX7439581	Illumina HiSeq X Ten	PAIRED	RANDOM	GENOMIC	2020-03-02T00:00:00Z		SRP238741	PRJNA596851	Cong et al. 2020; SystEnt	201	3155.91	1415.94
SRR10765809	323, n = 132296	C:0.1%[S:0.1%,D:0.0%],F:0.0%,M:99.9%,n:1658	C:0.1%[S:0.1%,D:0.0%],F:0.1%,M:99.8%,n:1367	Junonia evarete nigrosuffusa	Nymphalidae; Nymphalinae	DVSL00000000	WGS	SAMN13641006	UTSW	SRX7439580	Illumina HiSeq X Ten	PAIRED	RANDOM	GENOMIC	2020-03-02T00:00:00Z		SRP238741	PRJNA596851	Cong et al. 2020; SystEnt	165	3845.46	1745.95
SRR10765810	356, n = 155568	C:0.2%[S:0.2%,D:0.0%],F:0.7%,M:99.1%,n:1658	C:0.2%[S:0.2%,D:0.0%],F:0.4%,M:99.4%,n:1367	Junonia evarete nigrosuffusa	Nymphalidae; Nymphalinae	DVSK00000000	WGS	SAMN13641005	UTSW	SRX7439579	Illumina HiSeq X Ten	PAIRED	RANDOM	GENOMIC	2020-03-02T00:00:00Z		SRP238741	PRJNA596851	Cong et al. 2020; SystEnt	203	3168.88	1422.91
SRR10765811	342, n = 129718	C:0.2%[S:0.2%,D:0.0%],F:0.8%,M:99.0%,n:1658	C:0.4%[S:0.4%,D:0.0%],F:0.4%,M:99.2%,n:1367	Junonia evarete nigrosuffusa	Nymphalidae; Nymphalinae	DVSJ00000000	WGS	SAMN13641004	UTSW	SRX7439578	Illumina HiSeq X Ten	PAIRED	RANDOM	GENOMIC	2020-03-02T00:00:00Z		SRP238741	PRJNA596851	Cong et al. 2020; SystEnt	203	2325.14	1013.33
SRR10765812	418, n = 195356	C:4.6%[S:4.6%,D:0.0%],F:15.1%,M:80.3%,n:1658	C:3.1%[S:3.1%,D:0.0%],F:17.5%,M:79.4%,n:1367	Junonia evarete nigrosuffusa	Nymphalidae; Nymphalinae	DVSI00000000	WGS	SAMN13641003	UTSW	SRX7439577	Illumina HiSeq X Ten	PAIRED	RANDOM	GENOMIC	2020-03-02T00:00:00Z		SRP238741	PRJNA596851	Cong et al. 2020; SystEnt	173	5372.37	2239.68
SRR10765813	494, n = 118693	C:2.2%[S:2.2%,D:0.0%],F:12.8%,M:85.0%,n:1658	C:1.8%[S:1.8%,D:0.0%],F:8.7%,M:89.5%,n:1367	Junonia evarete nigrosuffusa	Nymphalidae; Nymphalinae	DVSH00000000	WGS	SAMN13641002	UTSW	SRX7439576	Illumina HiSeq X Ten	PAIRED	RANDOM	GENOMIC	2020-03-02T00:00:00Z		SRP238741	PRJNA596851	Cong et al. 2020; SystEnt	275	1908.07	846.134
SRR10765814	1187, n = 82537	C:38.8%[S:38.5%,D:0.3%],F:39.9%,M:21.3%,n:1658	C:33.8%[S:33.7%,D:0.1%],F:39.6%,M:26.6%,n:1367	Junonia evarete nigrosuffusa	Nymphalidae; Nymphalinae	DVSG00000000	WGS	SAMN13641001	UTSW	SRX7439575	Illumina HiSeq X Ten	PAIRED	RANDOM	GENOMIC	2020-03-02T00:00:00Z		SRP238741	PRJNA596851	Cong et al. 2020; SystEnt	274	4828.62	2045.18
SRR10765815	278, n = 27912	C:0.0%[S:0.0%,D:0.0%],F:0.0%,M:100.0%,n:1658	C:0.0%[S:0.0%,D:0.0%],F:0.1%,M:99.9%,n:1367	Junonia sp. 1 JZ-2019	Nymphalidae; Nymphalinae	DVSF00000000	WGS	SAMN13640893	UTSW	SRX7439574	Illumina HiSeq X Ten	PAIRED	RANDOM	GENOMIC	2020-03-02T00:00:00Z		SRP238741	PRJNA596851	Cong et al. 2020; SystEnt	152	2613.26	1134.99
SRR10765816	1657, n = 64142	C:47.9%[S:47.6%,D:0.3%],F:38.3%,M:13.8%,n:1658	C:46.4%[S:46.2%,D:0.2%],F:36.9%,M:16.7%,n:1367	Junonia evarete nigrosuffusa	Nymphalidae; Nymphalinae	DWRQ00000000	WGS	SAMN13641000	UTSW	SRX7439573	Illumina HiSeq X Ten	PAIRED	RANDOM	GENOMIC	2020-03-02T00:00:00Z		SRP238741	PRJNA596851	Cong et al. 2020; SystEnt	276	5653.9	2468.34
SRR10765817	317, n = 123538	C:0.1%[S:0.1%,D:0.0%],F:0.4%,M:99.5%,n:1658	C:0.0%[S:0.0%,D:0.0%],F:0.6%,M:99.4%,n:1367	Junonia evarete nigrosuffusa	Nymphalidae; Nymphalinae	DVSE00000000	WGS	SAMN13640999	UTSW	SRX7439572	Illumina HiSeq X Ten	PAIRED	RANDOM	GENOMIC	2020-03-02T00:00:00Z		SRP238741	PRJNA596851	Cong et al. 2020; SystEnt	175	3302.98	1492.39
SRR10765818	426, n = 192245	C:1.9%[S:1.9%,D:0.0%],F:10.7%,M:87.4%,n:1658	C:0.9%[S:0.9%,D:0.0%],F:3.9%,M:95.2%,n:1367	Junonia evarete nigrosuffusa	Nymphalidae; Nymphalinae	DWSJ00000000	WGS	SAMN13640998	UTSW	SRX7439571	Illumina HiSeq X Ten	PAIRED	RANDOM	GENOMIC	2020-03-02T00:00:00Z		SRP238741	PRJNA596851	Cong et al. 2020; SystEnt	230	3366.28	1483.09
SRR10765819	249, n = 32082	C:0.1%[S:0.1%,D:0.0%],F:0.1%,M:99.8%,n:1658	C:0.0%[S:0.0%,D:0.0%],F:0.2%,M:99.8%,n:1367	Junonia evarete nigrosuffusa	Nymphalidae; Nymphalinae	DWSI00000000	WGS	SAMN13640997	UTSW	SRX7439570	Illumina HiSeq X Ten	PAIRED	RANDOM	GENOMIC	2020-03-02T00:00:00Z		SRP238741	PRJNA596851	Cong et al. 2020; SystEnt	132	1932.41	967.645
SRR10765820	465, n = 74211	C:7.6%[S:6.8%,D:0.8%],F:5.6%,M:86.8%,n:1658	C:4.9%[S:4.6%,D:0.3%],F:6.9%,M:88.2%,n:1367	Junonia evarete nigrosuffusa	Nymphalidae; Nymphalinae	DVSD00000000	WGS	SAMN13640996	UTSW	SRX7439569	Illumina HiSeq X Ten	PAIRED	RANDOM	GENOMIC	2020-03-02T00:00:00Z		SRP238741	PRJNA596851	Cong et al. 2020; SystEnt	167	3685.72	1721.79
SRR10765821	478, n = 160693	C:7.9%[S:7.6%,D:0.3%],F:4.0%,M:88.1%,n:1658	C:4.6%[S:4.5%,D:0.1%],F:5.0%,M:90.4%,n:1367	Junonia evarete nigrosuffusa	Nymphalidae; Nymphalinae	DVSC00000000	WGS	SAMN13640995	UTSW	SRX7439568	Illumina HiSeq X Ten	PAIRED	RANDOM	GENOMIC	2020-03-02T00:00:00Z		SRP238741	PRJNA596851	Cong et al. 2020; SystEnt	252	2838.03	1192.12
SRR10765822	591, n = 149384	C:16.0%[S:15.9%,D:0.1%],F:32.4%,M:51.6%,n:1658	C:12.4%[S:12.4%,D:0.0%],F:36.3%,M:51.3%,n:1367	Junonia evarete nigrosuffusa	Nymphalidae; Nymphalinae	DVSB00000000	WGS	SAMN13640994	UTSW	SRX7439567	Illumina HiSeq X Ten	PAIRED	RANDOM	GENOMIC	2020-03-02T00:00:00Z		SRP238741	PRJNA596851	Cong et al. 2020; SystEnt	233	4362.33	1916.56
SRR10765823	445, n = 135572	C:13.0%[S:12.9%,D:0.1%],F:25.4%,M:61.6%,n:1658	C:10.0%[S:9.9%,D:0.1%],F:22.5%,M:67.5%,n:1367	Junonia evarete nigrosuffusa	Nymphalidae; Nymphalinae	DVSA00000000	WGS	SAMN13640993	UTSW	SRX7439566	Illumina HiSeq X Ten	PAIRED	RANDOM	GENOMIC	2020-03-02T00:00:00Z		SRP238741	PRJNA596851	Cong et al. 2020; SystEnt	298	2708.22	1282.76
SRR10765824	585, n = 101827	C:18.2%[S:18.1%,D:0.1%],F:29.2%,M:52.6%,n:1658	C:15.1%[S:15.0%,D:0.1%],F:28.7%,M:56.2%,n:1367	Junonia evarete nigrosuffusa	Nymphalidae; Nymphalinae	DVRZ00000000	WGS	SAMN13640992	UTSW	SRX7439565	Illumina HiSeq X Ten	PAIRED	RANDOM	GENOMIC	2020-03-02T00:00:00Z		SRP238741	PRJNA596851	Cong et al. 2020; SystEnt	276	4360.56	1797.04
SRR10765825	308, n = 8167	C:0.0%[S:0.0%,D:0.0%],F:0.0%,M:100.0%,n:1658	C:0.0%[S:0.0%,D:0.0%],F:0.1%,M:99.9%,n:1367	Junonia evarete nigrosuffusa	Nymphalidae; Nymphalinae	DVRY00000000	WGS	SAMN13640991	UTSW	SRX7439564	Illumina HiSeq X Ten	PAIRED	RANDOM	GENOMIC	2020-03-02T00:00:00Z		SRP238741	PRJNA596851	Cong et al. 2020; SystEnt	124	2544.46	1165.4
SRR10765826	291, n = 8679	C:0.0%[S:0.0%,D:0.0%],F:0.0%,M:100.0%,n:1658	C:0.0%[S:0.0%,D:0.0%],F:0.0%,M:100.0%,n:1367	Junonia sp. 1 JZ-2019	Nymphalidae; Nymphalinae	DVRX00000000	WGS	SAMN13640892	UTSW	SRX7439563	Illumina HiSeq X Ten	PAIRED	RANDOM	GENOMIC	2020-03-02T00:00:00Z		SRP238741	PRJNA596851	Cong et al. 2020; SystEnt	141	1425.98	702.78
SRR10765827	365, n = 165159	C:0.7%[S:0.7%,D:0.0%],F:2.7%,M:96.6%,n:1658	C:0.7%[S:0.7%,D:0.0%],F:2.3%,M:97.0%,n:1367	Junonia evarete nigrosuffusa	Nymphalidae; Nymphalinae	DVRW00000000	WGS	SAMN13640990	UTSW	SRX7439562	Illumina HiSeq X Ten	PAIRED	RANDOM	GENOMIC	2020-03-02T00:00:00Z		SRP238741	PRJNA596851	Cong et al. 2020; SystEnt	188	3167.28	1265.86
SRR10765828	346, n = 137514	C:0.2%[S:0.2%,D:0.0%],F:1.2%,M:98.6%,n:1658	C:0.1%[S:0.1%,D:0.0%],F:1.0%,M:98.9%,n:1367	Junonia evarete nigrosuffusa	Nymphalidae; Nymphalinae	DVRV00000000	WGS	SAMN13640989	UTSW	SRX7439561	Illumina HiSeq X Ten	PAIRED	RANDOM	GENOMIC	2020-03-02T00:00:00Z		SRP238741	PRJNA596851	Cong et al. 2020; SystEnt	174	3009.02	1165.98
SRR10765829	2502, n = 48836	C:67.5%[S:66.5%,D:1.0%],F:26.5%,M:6.0%,n:1658	C:65.8%[S:65.3%,D:0.5%],F:23.7%,M:10.5%,n:1367	Junonia evarete nigrosuffusa	Nymphalidae; Nymphalinae	DWUB00000000	WGS	SAMN13640988	UTSW	SRX7439560	Illumina HiSeq X Ten	PAIRED	RANDOM	GENOMIC	2020-03-02T00:00:00Z		SRP238741	PRJNA596851	Cong et al. 2020; SystEnt	259	11530.1	4499.65
SRR10765830	1698, n = 56226	C:47.0%[S:46.9%,D:0.1%],F:37.2%,M:15.8%,n:1658	C:45.9%[S:45.9%,D:0.0%],F:34.2%,M:19.9%,n:1367	Junonia evarete nigrosuffusa	Nymphalidae; Nymphalinae	DVRU00000000	WGS	SAMN13640987	UTSW	SRX7439559	Illumina HiSeq X Ten	PAIRED	RANDOM	GENOMIC	2020-03-02T00:00:00Z		SRP238741	PRJNA596851	Cong et al. 2020; SystEnt	299	3002.23	1487.38
SRR10765831	1847, n = 52318	C:51.4%[S:51.0%,D:0.4%],F:34.8%,M:13.8%,n:1658	C:49.3%[S:49.2%,D:0.1%],F:33.7%,M:17.0%,n:1367	Junonia evarete nigrosuffusa	Nymphalidae; Nymphalinae	DVRT00000000	WGS	SAMN13640986	UTSW	SRX7439558	Illumina HiSeq X Ten	PAIRED	RANDOM	GENOMIC	2020-03-02T00:00:00Z		SRP238741	PRJNA596851	Cong et al. 2020; SystEnt	298	3340.23	1721.66
SRR10765832	1742, n = 55259	C:49.1%[S:48.7%,D:0.4%],F:35.5%,M:15.4%,n:1658	C:45.0%[S:44.9%,D:0.1%],F:34.7%,M:20.3%,n:1367	Junonia evarete nigrosuffusa	Nymphalidae; Nymphalinae	DVRS00000000	WGS	SAMN13640985	UTSW	SRX7439557	Illumina HiSeq X Ten	PAIRED	RANDOM	GENOMIC	2020-03-02T00:00:00Z		SRP238741	PRJNA596851	Cong et al. 2020; SystEnt	299	2987.19	1484.19
SRR10765833	845, n = 94512	C:30.6%[S:30.5%,D:0.1%],F:34.2%,M:35.2%,n:1658	C:24.5%[S:24.4%,D:0.1%],F:33.7%,M:41.8%,n:1367	Junonia evarete nigrosuffusa	Nymphalidae; Nymphalinae	DVRR00000000	WGS	SAMN13640984	UTSW	SRX7439556	Illumina HiSeq X Ten	PAIRED	RANDOM	GENOMIC	2020-03-02T00:00:00Z		SRP238741	PRJNA596851	Cong et al. 2020; SystEnt	198	4475.43	2008.07
SRR10765834	2045, n = 49001	C:55.7%[S:55.5%,D:0.2%],F:33.0%,M:11.3%,n:1658	C:53.2%[S:53.1%,D:0.1%],F:32.4%,M:14.4%,n:1367	Junonia evarete nigrosuffusa	Nymphalidae; Nymphalinae	DVRQ00000000	WGS	SAMN13640983	UTSW	SRX7439555	Illumina HiSeq X Ten	PAIRED	RANDOM	GENOMIC	2020-03-02T00:00:00Z		SRP238741	PRJNA596851	Cong et al. 2020; SystEnt	299	3421.91	1687.67
SRR10765835	301, n = 68299	C:0.2%[S:0.2%,D:0.0%],F:1.0%,M:98.8%,n:1658	C:0.0%[S:0.0%,D:0.0%],F:0.6%,M:99.4%,n:1367	Junonia evarete nigrosuffusa	Nymphalidae; Nymphalinae	DVRP00000000	WGS	SAMN13640982	UTSW	SRX7439554	Illumina HiSeq X Ten	PAIRED	RANDOM	GENOMIC	2020-03-02T00:00:00Z		SRP238741	PRJNA596851	Cong et al. 2020; SystEnt	140	5441.22	2419.24
SRR10765836	366, n = 152649	C:0.5%[S:0.5%,D:0.0%],F:0.7%,M:98.8%,n:1658	C:0.1%[S:0.1%,D:0.0%],F:0.5%,M:99.4%,n:1367	Junonia grisea	Nymphalidae; Nymphalinae	DVRO00000000	WGS	SAMN13640981	UTSW	SRX7439553	Illumina HiSeq X Ten	PAIRED	RANDOM	GENOMIC	2020-03-02T00:00:00Z		SRP238741	PRJNA596851	Cong et al. 2020; SystEnt	168	4414.61	2032.01
SRR10765837	341, n = 289632	C:5.2%[S:4.8%,D:0.4%],F:2.2%,M:92.6%,n:1658	C:2.6%[S:2.6%,D:0.0%],F:1.5%,M:95.9%,n:1367	Junonia sp. 1 JZ-2019	Nymphalidae; Nymphalinae	DWTX00000000	WGS	SAMN13640891	UTSW	SRX7439552	Illumina HiSeq X Ten	PAIRED	RANDOM	GENOMIC	2020-03-02T00:00:00Z		SRP238741	PRJNA596851	Cong et al. 2020; SystEnt	227	3988.29	1868.73
SRR10765838	1214, n = 72794	C:22.3%[S:22.1%,D:0.2%],F:42.8%,M:34.9%,n:1658	C:20.4%[S:20.3%,D:0.1%],F:39.5%,M:40.1%,n:1367	Junonia genoveva	Nymphalidae; Nymphalinae	DVRN00000000	WGS	SAMN13640882	UTSW	SRX7439551	Illumina HiSeq X Ten	PAIRED	RANDOM	GENOMIC	2020-03-02T00:00:00Z		SRP238741	PRJNA596851	Cong et al. 2020; SystEnt	216	2982.97	1361.86
SRR10765839	1525, n = 62969	C:42.4%[S:42.2%,D:0.2%],F:39.6%,M:18.0%,n:1658	C:43.4%[S:43.2%,D:0.2%],F:34.5%,M:22.1%,n:1367	Junonia genoveva	Nymphalidae; Nymphalinae	DVRM00000000	WGS	SAMN13640881	UTSW	SRX7439550	Illumina HiSeq X Ten	PAIRED	RANDOM	GENOMIC	2020-03-02T00:00:00Z		SRP238741	PRJNA596851	Cong et al. 2020; SystEnt	217	4310.67	1918.58
SRR1145747	746, n = 90279	C:16.2%[S:16.0%,D:0.2%],F:33.8%,M:50.0%,n:1658	C:12.4%[S:12.4%,D:0.0%],F:30.1%,M:57.5%,n:1367	Junonia coenia	Nymphalidae; Nymphalinae	DVRL00000000	WGS	SAMN02214531	UNIVERSITY OF GEORGIA	SRX450973	Illumina HiSeq 2000	PAIRED	RANDOM	GENOMIC	2015-07-22T00:00:00Z	SRS930388	SRP035917	PRJNA209850	Lance et al. 2013; PlosOne	202	2280	1185
SRR1190476	3743, n = 23743	C:69.7%[S:69.3%,D:0.4%],F:20.1%,M:10.2%,n:1658	C:66.9%[S:66.6%,D:0.3%],F:21.6%,M:11.5%,n:1367	Polygonia c-album	Nymphalidae; Nymphalinae	DWCO00000000	WGS	SAMN02688783	UNIVERSITY OF OXFORD	SRX487559	Illumina HiSeq 2000	PAIRED	RANDOM	GENOMIC	2015-07-22T00:00:00Z	SRS570899	SRP040078	PRJNA241175	Ferguson et al. 2013; PlosOne	200	5954	3746
SRR12057632	784, n = 133796	C:16.6%[S:16.3%,D:0.3%],F:25.3%,M:58.1%,n:1658	C:11.4%[S:11.3%,D:0.1%],F:30.3%,M:58.3%,n:1367	Muschampia musta	Hesperiidae; Pyrginae	DVRK00000000	WGS	SAMN13920748	UTSW	SRX8586029	Illumina HiSeq X Ten	PAIRED	RANDOM	GENOMIC		SRS6877531	SRP268075	PRJNA603097	Zhang et al. 2020; Zootaxa	244	4845	1761
SRR12057633	307, n = 86375	C:0.0%[S:0.0%,D:0.0%],F:0.1%,M:99.9%,n:1658	C:0.0%[S:0.0%,D:0.0%],F:0.2%,M:99.8%,n:1367	Muschampia lutulenta	Hesperiidae; Pyrginae	DWAW00000000	WGS	SAMN13920749	UTSW	SRX8586028	Illumina HiSeq X Ten	PAIRED	RANDOM	GENOMIC		SRS6877529	SRP268075	PRJNA603097	Zhang et al. 2020; Zootaxa	153	2308.27	929
SRR12057634	492, n = 206743	C:1.6%[S:1.6%,D:0.0%],F:8.2%,M:90.2%,n:1658	C:1.7%[S:1.7%,D:0.0%],F:12.6%,M:85.7%,n:1367	Muschampia poggei	Hesperiidae; Pyrginae	DVRJ00000000	WGS	SAMN13920750	UTSW	SRX8586027	Illumina HiSeq X Ten	PAIRED	RANDOM	GENOMIC		SRS6877530	SRP268075	PRJNA603097	Zhang et al. 2020; Zootaxa	225	3586.38	1322
SRR12057635	3708, n = 20176	C:75.3%[S:74.8%,D:0.5%],F:17.8%,M:6.9%,n:1658	C:74.4%[S:74.1%,D:0.3%],F:16.9%,M:8.7%,n:1367	Noctuana lactifera	Hesperiidae; Pyrginae	DWAV00000000	WGS	SAMN13920759	UTSW	SRX8586026	Illumina HiSeq X Ten	PAIRED	RANDOM	GENOMIC		SRS6877528	SRP268075	PRJNA603097	Zhang et al. 2020; Zootaxa	284	4614.49	1801
SRR12057636	457, n = 227726	C:3.6%[S:3.6%,D:0.0%],F:11.9%,M:84.5%,n:1658	C:2.3%[S:2.3%,D:0.0%],F:9.5%,M:88.2%,n:1367	Muschampia antonia	Hesperiidae; Pyrginae	DWCN00000000	WGS	SAMN13920751	UTSW	SRX8586025	Illumina HiSeq X Ten	PAIRED	RANDOM	GENOMIC		SRS6877527	SRP268075	PRJNA603097	Zhang et al. 2020; Zootaxa	211	3340.93	1252
SRR12057637	3452, n = 25412	C:65.9%[S:65.3%,D:0.6%],F:24.2%,M:9.9%,n:1658	C:65.6%[S:65.3%,D:0.3%],F:21.1%,M:13.3%,n:1367	Tiana niger	Hesperiidae; Pyrginae	DVRI00000000	WGS	SAMN13920764	UTSW	SRX8586024	Illumina HiSeq X Ten	PAIRED	RANDOM	GENOMIC		SRS6877526	SRP268075	PRJNA603097	Zhang et al. 2020; Zootaxa	254	6163.32	2774
SRR12057638	1356, n = 91716	C:27.9%[S:27.7%,D:0.2%],F:39.9%,M:32.2%,n:1658	C:26.7%[S:26.5%,D:0.2%],F:38.2%,M:35.1%,n:1367	Pellicia arina	Hesperiidae; Pyrginae	DWAU00000000	WGS	SAMN13920765	UTSW	SRX8586023	Illumina HiSeq X Ten	PAIRED	RANDOM	GENOMIC		SRS6877525	SRP268075	PRJNA603097	Zhang et al. 2020; Zootaxa	291	3795.36	1679
SRR12057639	364, n = 193508	C:0.2%[S:0.2%,D:0.0%],F:1.0%,M:98.8%,n:1658	C:0.3%[S:0.3%,D:0.0%],F:0.4%,M:99.3%,n:1367	Carcharodus alceae	Hesperiidae; Pyrginae	DWSH00000000	WGS	SAMN13920757	UTSW	SRX8586022	Illumina HiSeq X Ten	PAIRED	RANDOM	GENOMIC		SRS6877524	SRP268075	PRJNA603097	Zhang et al. 2020; Zootaxa	188	3428.4	1476
SRR12057640	356, n = 167237	C:1.0%[S:1.0%,D:0.0%],F:3.9%,M:95.1%,n:1658	C:0.3%[S:0.3%,D:0.0%],F:1.2%,M:98.5%,n:1367	Carcharodus tripolina	Hesperiidae; Pyrginae	DWAT00000000	WGS	SAMN13920758	UTSW	SRX8586021	Illumina HiSeq X Ten	PAIRED	RANDOM	GENOMIC		SRS6877523	SRP268075	PRJNA603097	Zhang et al. 2020; Zootaxa	167	2935.23	1142
SRR12057641	4059, n = 18413	C:70.0%[S:69.0%,D:1.0%],F:22.2%,M:7.8%,n:1658	C:68.1%[S:67.7%,D:0.4%],F:21.4%,M:10.5%,n:1367	Noctuana haematospila	Hesperiidae; Pyrginae	DWQL00000000	WGS	SAMN13920761	UTSW	SRX8586020	Illumina HiSeq X Ten	PAIRED	RANDOM	GENOMIC		SRS6877522	SRP268075	PRJNA603097	Zhang et al. 2020; Zootaxa	263	3453.93	1493
SRR12057642	6393, n = 11549	C:74.6%[S:74.1%,D:0.5%],F:19.2%,M:6.2%,n:1658	C:73.6%[S:73.4%,D:0.2%],F:17.8%,M:8.6%,n:1367	Noctuana stator	Hesperiidae; Pyrginae	DWQK00000000	WGS	SAMN13920762	UTSW	SRX8586019	Illumina HiSeq X Ten	PAIRED	RANDOM	GENOMIC		SRS6877521	SRP268075	PRJNA603097	Zhang et al. 2020; Zootaxa	263	3538.35	1317
SRR12057643	674, n = 93893	C:8.1%[S:7.1%,D:1.0%],F:8.7%,M:83.2%,n:1658	C:5.4%[S:5.3%,D:0.1%],F:15.7%,M:78.9%,n:1367	Gorgopas trochilus	Hesperiidae; Pyrginae	DWRP00000000	WGS	SAMN13920766	UTSW	SRX8586018	Illumina HiSeq X Ten	PAIRED	RANDOM	GENOMIC		SRS6877520	SRP268075	PRJNA603097	Zhang et al. 2020; Zootaxa	245	3164.18	1386
SRR12057644	330, n = 115326	C:0.1%[S:0.1%,D:0.0%],F:0.1%,M:99.8%,n:1658	C:0.0%[S:0.0%,D:0.0%],F:0.2%,M:99.8%,n:1367	Gomalia elma	Hesperiidae; Pyrginae	DWBX00000000	WGS	SAMN13920731	UTSW	SRX8586017	Illumina HiSeq X Ten	PAIRED	RANDOM	GENOMIC		SRS6877519	SRP268075	PRJNA603097	Zhang et al. 2020; Zootaxa	188	4052	1553
SRR12057645	1186, n = 66894	C:33.3%[S:33.1%,D:0.2%],F:36.9%,M:29.8%,n:1658	C:30.3%[S:30.2%,D:0.1%],F:39.7%,M:30.0%,n:1367	Spialia mafa	Hesperiidae; Pyrginae	DWCM00000000	WGS	SAMN13920706	UTSW	SRX8586016	Illumina HiSeq X Ten	PAIRED	RANDOM	GENOMIC		SRS6877518	SRP268075	PRJNA603097	Zhang et al. 2020; Zootaxa	240	4352.98	1761
SRR12057646	574, n = 80604	C:7.0%[S:7.0%,D:0.0%],F:21.2%,M:71.8%,n:1658	C:5.7%[S:5.6%,D:0.1%],F:20.2%,M:74.1%,n:1367	Spialia galba	Hesperiidae; Pyrginae	DWCL00000000	WGS	SAMN13920707	UTSW	SRX8586015	Illumina HiSeq X Ten	PAIRED	RANDOM	GENOMIC		SRS6877517	SRP268075	PRJNA603097	Zhang et al. 2020; Zootaxa	162	4304.96	1700
SRR12057647	290, n = 10741	C:0.0%[S:0.0%,D:0.0%],F:0.0%,M:100.0%,n:1658	C:0.0%[S:0.0%,D:0.0%],F:0.1%,M:99.9%,n:1367	Muschampia mohammed	Hesperiidae; Pyrginae	DVRH00000000	WGS	SAMN13920742	UTSW	SRX8586014	Illumina HiSeq X Ten	PAIRED	RANDOM	GENOMIC		SRS6877516	SRP268075	PRJNA603097	Zhang et al. 2020; Zootaxa	113	2188.48	923
SRR12057648	2151, n = 36483	C:53.6%[S:53.3%,D:0.3%],F:32.0%,M:14.4%,n:1658	C:52.1%[S:51.9%,D:0.2%],F:31.5%,M:16.4%,n:1367	Spialia spio	Hesperiidae; Pyrginae	DWBW00000000	WGS	SAMN13920708	UTSW	SRX8586013	Illumina HiSeq X Ten	PAIRED	RANDOM	GENOMIC		SRS6877515	SRP268075	PRJNA603097	Zhang et al. 2020; Zootaxa	242	3742.91	1496
SRR12057649	289, n = 30200	C:0.0%[S:0.0%,D:0.0%],F:0.4%,M:99.6%,n:1658	C:0.0%[S:0.0%,D:0.0%],F:0.2%,M:99.8%,n:1367	Spialia ali	Hesperiidae; Pyrginae	DVRG00000000	WGS	SAMN13920709	UTSW	SRX8586012	Illumina HiSeq X Ten	PAIRED	RANDOM	GENOMIC		SRS6877514	SRP268075	PRJNA603097	Zhang et al. 2020; Zootaxa	121	1947.14	778
SRR12057650	529, n = 129878	C:14.1%[S:14.1%,D:0.0%],F:34.1%,M:51.8%,n:1658	C:12.6%[S:12.4%,D:0.2%],F:36.2%,M:51.2%,n:1367	Spialia sertorius	Hesperiidae; Pyrginae	DVRF00000000	WGS	SAMN13920710	UTSW	SRX8586011	Illumina HiSeq X Ten	PAIRED	RANDOM	GENOMIC		SRS6877513	SRP268075	PRJNA603097	Zhang et al. 2020; Zootaxa	155	4036.54	1537
SRR12057651	502, n = 127580	C:5.0%[S:5.0%,D:0.0%],F:20.5%,M:74.5%,n:1658	C:3.8%[S:3.7%,D:0.1%],F:16.2%,M:80.0%,n:1367	Spialia orbifer	Hesperiidae; Pyrginae	DWBV00000000	WGS	SAMN13920711	UTSW	SRX8586010	Illumina HiSeq X Ten	PAIRED	RANDOM	GENOMIC		SRS6877512	SRP268075	PRJNA603097	Zhang et al. 2020; Zootaxa	187	3057.33	1278
SRR12057652	814, n = 105546	C:19.7%[S:19.6%,D:0.1%],F:39.3%,M:41.0%,n:1658	C:16.3%[S:16.2%,D:0.1%],F:37.9%,M:45.8%,n:1367	Spialia phlomidis	Hesperiidae; Pyrginae	DVRE00000000	WGS	SAMN13920714	UTSW	SRX8586009	Illumina HiSeq X Ten	PAIRED	RANDOM	GENOMIC		SRS6877511	SRP268075	PRJNA603097	Zhang et al. 2020; Zootaxa	233	3596.8	1348
SRR12057653	291, n = 38654	C:0.1%[S:0.1%,D:0.0%],F:0.3%,M:99.6%,n:1658	C:0.0%[S:0.0%,D:0.0%],F:0.7%,M:99.3%,n:1367	Spialia struvei	Hesperiidae; Pyrginae	DWBU00000000	WGS	SAMN13920715	UTSW	SRX8586008	Illumina HiSeq X Ten	PAIRED	RANDOM	GENOMIC		SRS6877510	SRP268075	PRJNA603097	Zhang et al. 2020; Zootaxa	107	2586.15	1055
SRR12057654	670, n = 125390	C:15.9%[S:15.9%,D:0.0%],F:36.4%,M:47.7%,n:1658	C:13.8%[S:13.7%,D:0.1%],F:38.4%,M:47.8%,n:1367	Spialia osthelderi	Hesperiidae; Pyrginae	DWBT00000000	WGS	SAMN13920716	UTSW	SRX8586007	Illumina HiSeq X Ten	PAIRED	RANDOM	GENOMIC		SRS6877509	SRP268075	PRJNA603097	Zhang et al. 2020; Zootaxa	214	3766.15	1507
SRR12057655	289, n = 27298	C:0.0%[S:0.0%,D:0.0%],F:0.0%,M:100.0%,n:1658	C:0.0%[S:0.0%,D:0.0%],F:0.1%,M:99.9%,n:1367	Spialia geron	Hesperiidae; Pyrginae	DVRD00000000	WGS	SAMN13920717	UTSW	SRX8586006	Illumina HiSeq X Ten	PAIRED	RANDOM	GENOMIC		SRS6877508	SRP268075	PRJNA603097	Zhang et al. 2020; Zootaxa	120	2139.96	901
SRR12057656	326, n = 52376	C:1.5%[S:1.5%,D:0.0%],F:5.9%,M:92.6%,n:1658	C:0.8%[S:0.8%,D:0.0%],F:5.3%,M:93.9%,n:1367	Spialia doris	Hesperiidae; Pyrginae	DVRC00000000	WGS	SAMN13920718	UTSW	SRX8586005	Illumina HiSeq X Ten	PAIRED	RANDOM	GENOMIC		SRS6877507	SRP268075	PRJNA603097	Zhang et al. 2020; Zootaxa	122	2763.97	1107
SRR12057657	440, n = 2686	C:0.0%[S:0.0%,D:0.0%],F:0.1%,M:99.9%,n:1658	C:0.0%[S:0.0%,D:0.0%],F:0.0%,M:100.0%,n:1367	Gomalia elma	Hesperiidae; Pyrginae	DWBS00000000	WGS	SAMN13920732	UTSW	SRX8586004	Illumina HiSeq X Ten	PAIRED	RANDOM	GENOMIC		SRS6877506	SRP268075	PRJNA603097	Zhang et al. 2020; Zootaxa	120	2157.65	1009
SRR12057658	346, n = 160883	C:0.5%[S:0.5%,D:0.0%],F:1.2%,M:98.3%,n:1658	C:0.2%[S:0.2%,D:0.0%],F:0.6%,M:99.2%,n:1367	Muschampia floccifera	Hesperiidae; Pyrginae	DWBR00000000	WGS	SAMN13920752	UTSW	SRX8586003	Illumina HiSeq X Ten	PAIRED	RANDOM	GENOMIC		SRS6877505	SRP268075	PRJNA603097	Zhang et al. 2020; Zootaxa	181	2918.66	1208
SRR12057659	602, n = 169021	C:11.2%[S:11.1%,D:0.1%],F:27.3%,M:61.5%,n:1658	C:7.8%[S:7.8%,D:0.0%],F:25.6%,M:66.6%,n:1367	Favria cribrellum	Hesperiidae; Pyrginae	DWBQ00000000	WGS	SAMN13920733	UTSW	SRX8586002	Illumina HiSeq X Ten	PAIRED	RANDOM	GENOMIC		SRS6877504	SRP268075	PRJNA603097	Zhang et al. 2020; Zootaxa	208	4304.74	1638
SRR12057660	593, n = 172534	C:4.7%[S:4.7%,D:0.0%],F:20.6%,M:74.7%,n:1658	C:5.0%[S:5.0%,D:0.0%],F:19.3%,M:75.7%,n:1367	Muschampia tessellum	Hesperiidae; Pyrginae	DVRB00000000	WGS	SAMN13920734	UTSW	SRX8586001	Illumina HiSeq X Ten	PAIRED	RANDOM	GENOMIC		SRS6877503	SRP268075	PRJNA603097	Zhang et al. 2020; Zootaxa	233	3732.37	1396
SRR12057661	527, n = 178646	C:3.0%[S:3.0%,D:0.0%],F:12.4%,M:84.6%,n:1658	C:2.6%[S:2.5%,D:0.1%],F:9.5%,M:87.9%,n:1367	Muschampia nomas	Hesperiidae; Pyrginae	DVRA00000000	WGS	SAMN13920735	UTSW	SRX8586000	Illumina HiSeq X Ten	PAIRED	RANDOM	GENOMIC		SRS6877502	SRP268075	PRJNA603097	Zhang et al. 2020; Zootaxa	214	3779.97	1453
SRR12057662	789, n = 146322	C:9.8%[S:9.7%,D:0.1%],F:27.3%,M:62.9%,n:1658	C:10.2%[S:10.1%,D:0.1%],F:26.0%,M:63.8%,n:1367	Muschampia tersa	Hesperiidae; Pyrginae	DWBP00000000	WGS	SAMN13920736	UTSW	SRX8585999	Illumina HiSeq X Ten	PAIRED	RANDOM	GENOMIC		SRS6877501	SRP268075	PRJNA603097	Zhang et al. 2020; Zootaxa	234	4776.42	1780
SRR12057663	296, n = 50112	C:0.1%[S:0.1%,D:0.0%],F:0.2%,M:99.7%,n:1658	C:0.0%[S:0.0%,D:0.0%],F:0.2%,M:99.8%,n:1367	Muschampia nobilis	Hesperiidae; Pyrginae	DWBO00000000	WGS	SAMN13920737	UTSW	SRX8585998	Illumina HiSeq X Ten	PAIRED	RANDOM	GENOMIC		SRS6877500	SRP268075	PRJNA603097	Zhang et al. 2020; Zootaxa	109	3559.87	1457
SRR12057664	479, n = 186351	C:4.3%[S:4.3%,D:0.0%],F:7.4%,M:88.3%,n:1658	C:1.8%[S:1.8%,D:0.0%],F:8.9%,M:89.3%,n:1367	Muschampia kuenlunus	Hesperiidae; Pyrginae	DWQJ00000000	WGS	SAMN13920738	UTSW	SRX8585997	Illumina HiSeq X Ten	PAIRED	RANDOM	GENOMIC		SRS6877499	SRP268075	PRJNA603097	Zhang et al. 2020; Zootaxa	191	3909.88	1496
SRR12057665	389, n = 165169	C:1.1%[S:1.1%,D:0.0%],F:7.7%,M:91.2%,n:1658	C:0.7%[S:0.7%,D:0.0%],F:2.7%,M:96.6%,n:1367	Muschampia gigas	Hesperiidae; Pyrginae	DVQZ00000000	WGS	SAMN13920739	UTSW	SRX8585996	Illumina HiSeq X Ten	PAIRED	RANDOM	GENOMIC		SRS6877498	SRP268075	PRJNA603097	Zhang et al. 2020; Zootaxa	180	3443.05	1355
SRR12057666	289, n = 22465	C:0.0%[S:0.0%,D:0.0%],F:0.1%,M:99.9%,n:1658	C:0.0%[S:0.0%,D:0.0%],F:0.1%,M:99.9%,n:1367	Muschampia proto	Hesperiidae; Pyrginae	DWBN00000000	WGS	SAMN13920740	UTSW	SRX8585995	Illumina HiSeq X Ten	PAIRED	RANDOM	GENOMIC		SRS6877497	SRP268075	PRJNA603097	Zhang et al. 2020; Zootaxa	102	3228.47	1330
SRR12057667	750, n = 180244	C:16.0%[S:15.9%,D:0.1%],F:30.2%,M:53.8%,n:1658	C:13.8%[S:13.7%,D:0.1%],F:32.6%,M:53.6%,n:1367	Muschampia proteides	Hesperiidae; Pyrginae	DWBM00000000	WGS	SAMN13920741	UTSW	SRX8585994	Illumina HiSeq X Ten	PAIRED	RANDOM	GENOMIC		SRS6877496	SRP268075	PRJNA603097	Zhang et al. 2020; Zootaxa	232	5711.92	2210
SRR12057668	287, n = 34541	C:0.1%[S:0.1%,D:0.0%],F:0.2%,M:99.7%,n:1658	C:0.3%[S:0.3%,D:0.0%],F:0.1%,M:99.6%,n:1367	Muschampia leuzeae	Hesperiidae; Pyrginae	DWBL00000000	WGS	SAMN13920743	UTSW	SRX8585993	Illumina HiSeq X Ten	PAIRED	RANDOM	GENOMIC		SRS6877495	SRP268075	PRJNA603097	Zhang et al. 2020; Zootaxa	134	1995.54	819
SRR12057669	386, n = 198286	C:0.9%[S:0.9%,D:0.0%],F:3.9%,M:95.2%,n:1658	C:0.4%[S:0.4%,D:0.0%],F:2.5%,M:97.1%,n:1367	Muschampia orientalis	Hesperiidae; Pyrginae	DWBK00000000	WGS	SAMN13920753	UTSW	SRX8585992	Illumina HiSeq X Ten	PAIRED	RANDOM	GENOMIC		SRS6877494	SRP268075	PRJNA603097	Zhang et al. 2020; Zootaxa	203	2888.48	1119
SRR12057670	995, n = 72112	C:29.2%[S:29.2%,D:0.0%],F:41.7%,M:29.1%,n:1658	C:28.5%[S:28.4%,D:0.1%],F:41.3%,M:30.2%,n:1367	Noctuana brunneofusca	Hesperiidae; Pyrginae	DWBJ00000000	WGS	SAMN13920760	UTSW	SRX8585991	Illumina HiSeq X Ten	PAIRED	RANDOM	GENOMIC		SRS6877493	SRP268075	PRJNA603097	Zhang et al. 2020; Zootaxa	172	3844.98	1522
SRR12057671	2077, n = 40416	C:54.2%[S:53.7%,D:0.5%],F:31.2%,M:14.6%,n:1658	C:49.7%[S:49.3%,D:0.4%],F:32.9%,M:17.4%,n:1367	Windia windi	Hesperiidae; Pyrginae	DWCK00000000	WGS	SAMN13920763	UTSW	SRX8585990	Illumina HiSeq X Ten	PAIRED	RANDOM	GENOMIC		SRS6877492	SRP268075	PRJNA603097	Zhang et al. 2020; Zootaxa	259	4843.64	1984
SRR12057672	376, n = 122354	C:3.2%[S:3.2%,D:0.0%],F:9.5%,M:87.3%,n:1658	C:2.5%[S:2.5%,D:0.0%],F:6.2%,M:91.3%,n:1367	Agyllia agylla	Hesperiidae; Pyrginae	DWCJ00000000	WGS	SAMN13920720	UTSW	SRX8585989	Illumina HiSeq X Ten	PAIRED	RANDOM	GENOMIC		SRS6877491	SRP268075	PRJNA603097	Zhang et al. 2020; Zootaxa	116	4003.52	1649
SRR12057673	525, n = 115616	C:10.0%[S:10.0%,D:0.0%],F:27.2%,M:62.8%,n:1658	C:8.7%[S:8.6%,D:0.1%],F:28.5%,M:62.8%,n:1367	Agyllia kituina	Hesperiidae; Pyrginae	DWCI00000000	WGS	SAMN13920721	UTSW	SRX8585988	Illumina HiSeq X Ten	PAIRED	RANDOM	GENOMIC		SRS6877490	SRP268075	PRJNA603097	Zhang et al. 2020; Zootaxa	138	4010.43	1673
SRR12057674	314, n = 71677	C:0.2%[S:0.2%,D:0.0%],F:0.5%,M:99.3%,n:1658	C:0.2%[S:0.2%,D:0.0%],F:0.7%,M:99.1%,n:1367	Ernsta nanus	Hesperiidae; Pyrginae	DWBI00000000	WGS	SAMN13920722	UTSW	SRX8585987	Illumina HiSeq X Ten	PAIRED	RANDOM	GENOMIC		SRS6877489	SRP268075	PRJNA603097	Zhang et al. 2020; Zootaxa	114	2699.75	1055
SRR12057675	3269, n = 22891	C:59.1%[S:58.9%,D:0.2%],F:31.3%,M:9.6%,n:1658	C:58.9%[S:58.5%,D:0.4%],F:27.3%,M:13.8%,n:1367	Ernsta delagoae	Hesperiidae; Pyrginae	DWBH00000000	WGS	SAMN13920723	UTSW	SRX8585986	Illumina HiSeq X Ten	PAIRED	RANDOM	GENOMIC		SRS6877488	SRP268075	PRJNA603097	Zhang et al. 2020; Zootaxa	264	3601.18	1451
SRR12057676	396, n = 120471	C:1.6%[S:1.6%,D:0.0%],F:4.3%,M:94.1%,n:1658	C:1.3%[S:1.3%,D:0.0%],F:4.0%,M:94.7%,n:1367	Ernsta bifida	Hesperiidae; Pyrginae	DWBG00000000	WGS	SAMN13920724	UTSW	SRX8585985	Illumina HiSeq X Ten	PAIRED	RANDOM	GENOMIC		SRS6877487	SRP268075	PRJNA603097	Zhang et al. 2020; Zootaxa	155	2416.75	985
SRR12057677	1556, n = 49910	C:31.8%[S:31.7%,D:0.1%],F:39.1%,M:29.1%,n:1658	C:30.4%[S:30.3%,D:0.1%],F:36.9%,M:32.7%,n:1367	Ernsta colotes	Hesperiidae; Pyrginae	DVQY00000000	WGS	SAMN13920725	UTSW	SRX8585984	Illumina HiSeq X Ten	PAIRED	RANDOM	GENOMIC		SRS6877486	SRP268075	PRJNA603097	Zhang et al. 2020; Zootaxa	245	3509.58	1429
SRR12057678	302, n = 7433	C:0.0%[S:0.0%,D:0.0%],F:0.1%,M:99.9%,n:1658	C:0.1%[S:0.1%,D:0.0%],F:0.1%,M:99.8%,n:1367	Ernsta confusa	Hesperiidae; Pyrginae	DVQX00000000	WGS	SAMN13920726	UTSW	SRX8585983	Illumina HiSeq X Ten	PAIRED	RANDOM	GENOMIC		SRS6877485	SRP268075	PRJNA603097	Zhang et al. 2020; Zootaxa	111	2406.75	987
SRR12057679	377, n = 124016	C:2.5%[S:2.5%,D:0.0%],F:9.7%,M:87.8%,n:1658	C:2.2%[S:2.2%,D:0.0%],F:10.8%,M:87.0%,n:1367	Ernsta wrefordi	Hesperiidae; Pyrginae	DVQW00000000	WGS	SAMN13920727	UTSW	SRX8585982	Illumina HiSeq X Ten	PAIRED	RANDOM	GENOMIC		SRS6877484	SRP268075	PRJNA603097	Zhang et al. 2020; Zootaxa	132	3104.88	1297
SRR12057680	295, n = 62223	C:0.3%[S:0.3%,D:0.0%],F:0.0%,M:99.7%,n:1658	C:0.0%[S:0.0%,D:0.0%],F:0.1%,M:99.9%,n:1367	Muschampia stauderi	Hesperiidae; Pyrginae	DWRO00000000	WGS	SAMN13920754	UTSW	SRX8585981	Illumina HiSeq X Ten	PAIRED	RANDOM	GENOMIC		SRS6877483	SRP268075	PRJNA603097	Zhang et al. 2020; Zootaxa	142	2116.93	835
SRR12057681	334, n = 99664	C:1.6%[S:1.6%,D:0.0%],F:4.5%,M:93.9%,n:1658	C:1.7%[S:1.7%,D:0.0%],F:6.0%,M:92.3%,n:1367	Ernsta secessus	Hesperiidae; Pyrginae	DVQV00000000	WGS	SAMN13920728	UTSW	SRX8585980	Illumina HiSeq X Ten	PAIRED	RANDOM	GENOMIC		SRS6877482	SRP268075	PRJNA603097	Zhang et al. 2020; Zootaxa	117	3490.2	1376
SRR12057682	384, n = 131101	C:2.1%[S:2.1%,D:0.0%],F:8.4%,M:89.5%,n:1658	C:1.7%[S:1.7%,D:0.0%],F:6.7%,M:91.6%,n:1367	Ernsta dromus	Hesperiidae; Pyrginae	DWBF00000000	WGS	SAMN13920729	UTSW	SRX8585979	Illumina HiSeq X Ten	PAIRED	RANDOM	GENOMIC		SRS6877481	SRP268075	PRJNA603097	Zhang et al. 2020; Zootaxa	159	2696.75	1060
SRR12057683	452, n = 139819	C:2.0%[S:2.0%,D:0.0%],F:9.8%,M:88.2%,n:1658	C:1.0%[S:1.0%,D:0.0%],F:5.8%,M:93.2%,n:1367	Ernsta ploetzi	Hesperiidae; Pyrginae	DWAS00000000	WGS	SAMN13920730	UTSW	SRX8585978	Illumina HiSeq X Ten	PAIRED	RANDOM	GENOMIC		SRS6877480	SRP268075	PRJNA603097	Zhang et al. 2020; Zootaxa	150	3362.13	1330
SRR12057684	288, n = 18296	C:0.0%[S:0.0%,D:0.0%],F:0.0%,M:100.0%,n:1658	C:0.0%[S:0.0%,D:0.0%],F:0.1%,M:99.9%,n:1367	Spialia lugens	Hesperiidae; Pyrginae	DWAR00000000	WGS	SAMN13920712	UTSW	SRX8585977	Illumina HiSeq X Ten	PAIRED	RANDOM	GENOMIC		SRS6877479	SRP268075	PRJNA603097	Zhang et al. 2020; Zootaxa	99	2615.04	1067
SRR12057685	307, n = 67280	C:0.2%[S:0.2%,D:0.0%],F:0.6%,M:99.2%,n:1658	C:0.1%[S:0.1%,D:0.0%],F:0.2%,M:99.7%,n:1367	Spialia carnea	Hesperiidae; Pyrginae	DVQU00000000	WGS	SAMN13920713	UTSW	SRX8585976	Illumina HiSeq X Ten	PAIRED	RANDOM	GENOMIC		SRS6877478	SRP268075	PRJNA603097	Zhang et al. 2020; Zootaxa	111	2982.96	1229
SRR12057686	1540, n = 57082	C:34.5%[S:34.3%,D:0.2%],F:40.3%,M:25.2%,n:1658	C:32.8%[S:32.6%,D:0.2%],F:39.1%,M:28.1%,n:1367	Spialia ferax	Hesperiidae; Pyrginae	DWBE00000000	WGS	SAMN13920719	UTSW	SRX8585975	Illumina HiSeq X Ten	PAIRED	RANDOM	GENOMIC		SRS6877477	SRP268075	PRJNA603097	Zhang et al. 2020; Zootaxa	270	4342.3	1762
SRR12057687	721, n = 173066	C:13.6%[S:13.6%,D:0.0%],F:29.1%,M:57.3%,n:1658	C:12.0%[S:11.9%,D:0.1%],F:30.1%,M:57.9%,n:1367	Muschampia proteus	Hesperiidae; Pyrginae	DVQT00000000	WGS	SAMN13920744	UTSW	SRX8585974	Illumina HiSeq X Ten	PAIRED	RANDOM	GENOMIC		SRS6877476	SRP268075	PRJNA603097	Zhang et al. 2020; Zootaxa	222	5495.51	2055
SRR12057688	322, n = 8773	C:0.0%[S:0.0%,D:0.0%],F:0.1%,M:99.9%,n:1658	C:0.0%[S:0.0%,D:0.0%],F:0.1%,M:99.9%,n:1367	Muschampia prometheus	Hesperiidae; Pyrginae	DVQS00000000	WGS	SAMN13920745	UTSW	SRX8585973	Illumina HiSeq X Ten	PAIRED	RANDOM	GENOMIC		SRS6877475	SRP268075	PRJNA603097	Zhang et al. 2020; Zootaxa	97	3149.38	1331
SRR12057689	1125, n = 99240	C:19.0%[S:18.9%,D:0.1%],F:33.1%,M:47.9%,n:1658	C:18.8%[S:18.7%,D:0.1%],F:34.5%,M:46.7%,n:1367	Muschampia plurimacula	Hesperiidae; Pyrginae	DWAQ00000000	WGS	SAMN13920746	UTSW	SRX8585972	Illumina HiSeq X Ten	PAIRED	RANDOM	GENOMIC		SRS6877474	SRP268075	PRJNA603097	Zhang et al. 2020; Zootaxa	246	4699.86	1839
SRR12057690	563, n = 192465	C:3.8%[S:3.8%,D:0.0%],F:13.6%,M:82.6%,n:1658	C:3.1%[S:3.1%,D:0.0%],F:17.0%,M:79.9%,n:1367	Muschampia staudingeri	Hesperiidae; Pyrginae	DWSG00000000	WGS	SAMN13920747	UTSW	SRX8585971	Illumina HiSeq X Ten	PAIRED	RANDOM	GENOMIC		SRS6877473	SRP268075	PRJNA603097	Zhang et al. 2020; Zootaxa	223	3901.21	1432
SRR12057691	355, n = 169370	C:0.2%[S:0.2%,D:0.0%],F:0.5%,M:99.3%,n:1658	C:0.2%[S:0.2%,D:0.0%],F:0.7%,M:99.1%,n:1367	Muschampia baetica	Hesperiidae; Pyrginae	DWBD00000000	WGS	SAMN13920755	UTSW	SRX8585970	Illumina HiSeq X Ten	PAIRED	RANDOM	GENOMIC		SRS6877472	SRP268075	PRJNA603097	Zhang et al. 2020; Zootaxa	186	2658.81	1043
SRR12057692	450, n = 223982	C:3.3%[S:3.3%,D:0.0%],F:5.6%,M:91.1%,n:1658	C:1.5%[S:1.5%,D:0.0%],F:8.3%,M:90.2%,n:1367	Muschampia lavatherae	Hesperiidae; Pyrginae	DVQR00000000	WGS	SAMN13920756	UTSW	SRX8585969	Illumina HiSeq X Ten	PAIRED	RANDOM	GENOMIC		SRS6877471	SRP268075	PRJNA603097	Zhang et al. 2020; Zootaxa	198	4543.05	1623
SRR1504973	631, n = 130694	C:12.6%[S:12.4%,D:0.2%],F:29.3%,M:58.1%,n:1658	C:12.0%[S:11.9%,D:0.1%],F:29.8%,M:58.2%,n:1367	Limenitis arthemis	Nymphalidae; Limentidinae	DWCH00000000	WGS	SAMN02853085	BOSTON UNIVERSITY	SRX644545	Illumina HiSeq 2000	PAIRED	unspecified	GENOMIC	2014-07-09T00:00:00Z	SRS652779	SRP043174	PRJNA252628	Gallant et al. 2014; Nature	202	4430	2736
SRR1552521	4236, n = 14697	C:78.5%[S:78.1%,D:0.4%],F:17.4%,M:4.1%,n:1658	C:76.0%[S:75.7%,D:0.3%],F:14.9%,M:9.1%,n:1367	Danaus erippus	Nymphalidae; Danainae	DVQQ00000000	WGS	SAMN02996388	SIBS	SRX682070	Illumina HiSeq 2000	PAIRED	unspecified	GENOMIC	2014-09-01T00:00:00Z	SRS685599	SRP045468	PRJNA258112	Zhan et al. 2014; Nature	202	6630	3707
SRR1552522	5572, n = 11197	C:82.7%[S:82.4%,D:0.3%],F:13.1%,M:4.2%,n:1658	C:81.9%[S:81.8%,D:0.1%],F:11.7%,M:6.4%,n:1367	Danaus eresimus	Nymphalidae; Danainae	DVQP00000000	WGS	SAMN02996391	SIBS	SRX682071	Illumina HiSeq 2000	PAIRED	unspecified	GENOMIC	2014-09-01T00:00:00Z	SRS685600	SRP045468	PRJNA258112	Zhan et al. 2014; Nature	202	8467	5115
SRR1793206	602, n = 182	C:0.0%[S:0.0%,D:0.0%],F:0.0%,M:100.0%,n:1658	C:0.0%[S:0.0%,D:0.0%],F:0.0%,M:100.0%,n:1658	Junonia iphita	Nymphalidae; Nymphalinae	DWCG00000000	WGS	SAMN03333051	MIZORAM UNIVERSITY	SRX868669	Illumina MiSeq	SINGLE	size fractionation	GENOMIC	2015-07-07T00:00:00Z	SRS839508	SRP053322	PRJNA274819	Not Listed	601	409	207
SRR1980588	1364, n = 45073	C:63.4%[S:63.0%,D:0.4%],F:25.6%,M:11.0%,n:1658	C:61.3%[S:61.1%,D:0.2%],F:24.6%,M:14.1%,n:1367	Danaus gilippus	Nymphalidae; Danainae	DVQO00000000	WGS	SAMN02996395	SIBS	SRX998564	Illumina HiSeq 2000	PAIRED	unspecified	GENOMIC	2015-04-18T00:00:00Z	SRS912713	SRP045468	PRJNA258112	Zhan et al. 2014; Nature	200	20601	12165
SRR3102171	5720, n = 16677	C:79.8%[S:79.5%,D:0.3%],F:15.8%,M:4.4%,n:1658	C:78.3%[S:78.0%,D:0.3%],F:14.8%,M:6.9%,n:1367	Heliconius eleuchia	Nymphalidae; Heliconiinae	DWAP00000000	WGS	SAMN04412541	THE UNIVERSITY OF CHICAGO	SRX1530158	Illumina HiSeq 2000	PAIRED	unspecified	GENOMIC	2016-01-21T00:00:00Z	SRS1247734	SRP068426	PRJNA308754	Westerman et al. 2018; CurrBiol	200	11741	7695
SRR3102172	7364, n = 13166	C:85.1%[S:84.5%,D:0.6%],F:11.1%,M:3.8%,n:1658	C:82.2%[S:81.8%,D:0.4%],F:11.5%,M:6.3%,n:1367	Heliconius congener	Nymphalidae; Heliconiinae	DWAO00000000	WGS	SAMN04412542	THE UNIVERSITY OF CHICAGO	SRX1530165	Illumina HiSeq 2000	PAIRED	unspecified	GENOMIC	2016-01-21T00:00:00Z	SRS1247736	SRP068426	PRJNA308754	Westerman et al. 2018; CurrBiol	200	11400	7526
SRR3102337	6973, n = 13907	C:83.4%[S:82.8%,D:0.6%],F:13.3%,M:3.3%,n:1658	C:81.3%[S:80.8%,D:0.5%],F:12.3%,M:6.4%,n:1367	Heliconius hewitsoni	Nymphalidae; Heliconiinae	DWAN00000000	WGS	SAMN04412543	THE UNIVERSITY OF CHICAGO	SRX1530167	Illumina HiSeq 2000	PAIRED	unspecified	GENOMIC	2016-01-21T00:00:00Z	SRS1247737	SRP068426	PRJNA308754	Westerman et al. 2018; CurrBiol	200	11675	7673
SRR3397504	1251, n = 173362	C:41.2%[S:40.8%,D:0.4%],F:33.4%,M:25.4%,n:1658	C:38.1%[S:37.9%,D:0.2%],F:35.6%,M:26.3%,n:1367	Calycopis cecrops	Lycaenidae; Polyommatinae	DVQN00000000	WGS	SAMN04534834	UT SOUTHWESTERN MEDICAL CENTER	SRX1626280	Illumina HiSeq 2500	PAIRED	RANDOM	GENOMIC	2017-03-11T00:00:00Z	SRS1335764	SRP071639	PRJNA314404	Cong et al. 2016; SciRep	291	43299	28743
SRR3897792	1258, n = 59162	C:77.2%[S:64.2%,D:13.0%],F:12.4%,M:10.4%,n:1658	C:75.3%[S:65.3%,D:10.0%],F:12.9%,M:11.8%,n:1367	Delias pasithoe	Pieridae; Pierinae	DWQI00000000	WGS	SAMN05389648	IRIDIAN GENOMES	SRX1943688	HiSeq X Ten	PAIRED	RANDOM	GENOMIC	2016-07-18T00:00:00Z	SRS1561516	SRP078446	PRJNA328989	Not Listed	296	135145	53008
SRR4032011	3151, n = 29296	C:66.0%[S:65.3%,D:0.7%],F:24.5%,M:9.5%,n:1658	C:64.3%[S:63.9%,D:0.4%],F:22.8%,M:12.9%,n:1367	Heliconius ricini	Nymphalidae; Heliconiinae	DVQM00000000	WGS	SAMN05224211	UNIVERSITY OF PUERTO RICO	SRX2023520	Illumina HiSeq 2000	PAIRED	RANDOM	GENOMIC	2017-03-08T00:00:00Z	SRS1618011	SRP081917	PRJNA324415	Van Belleghem et al. 2017; NatureEE	200	23546	14444
SRR4032025	4391, n = 19073	C:79.0%[S:78.5%,D:0.5%],F:15.1%,M:5.9%,n:1658	C:76.7%[S:76.2%,D:0.5%],F:15.5%,M:7.8%,n:1367	Heliconius charithonia	Nymphalidae; Heliconiinae	DVQL00000000	WGS	SAMN05224120	UNIVERSITY OF PUERTO RICO	SRX2023534	Illumina HiSeq 2000	PAIRED	RANDOM	GENOMIC	2017-03-08T00:00:00Z	SRS1618024	SRP081917	PRJNA324415	Van Belleghem et al. 2017; NatureEE	200	13817	8418
SRR4032037	4666, n = 22586	C:76.8%[S:76.4%,D:0.4%],F:18.3%,M:4.9%,n:1658	C:75.3%[S:74.9%,D:0.4%],F:17.5%,M:7.2%,n:1367	Heliconius hermathena	Nymphalidae; Heliconiinae	DWAM00000000	WGS	SAMN05224131	UNIVERSITY OF PUERTO RICO	SRX2023546	Illumina HiSeq 2000	PAIRED	RANDOM	GENOMIC	2017-03-08T00:00:00Z	SRS1618037	SRP081917	PRJNA324415	Van Belleghem et al. 2017; NatureEE	202	20711	13875
SRR4032054	1734, n = 63281	C:60.0%[S:59.5%,D:0.5%],F:28.3%,M:11.7%,n:1658	C:58.0%[S:57.6%,D:0.4%],F:27.6%,M:14.4%,n:1367	Heliconius hortense	Nymphalidae; Heliconiinae	DWAL00000000	WGS	SAMN05224146	UNIVERSITY OF PUERTO RICO	SRX2023563	Illumina HiSeq 2000	PAIRED	RANDOM	GENOMIC	2017-03-08T00:00:00Z	SRS1618054	SRP081917	PRJNA324415	Van Belleghem et al. 2017; NatureEE	200	13829	8467
SRR4032078	1606, n = 69644	C:57.2%[S:56.7%,D:0.5%],F:30.0%,M:12.8%,n:1658	C:56.3%[S:56.0%,D:0.3%],F:28.2%,M:15.5%,n:1367	Heliconius clysonymus	Nymphalidae; Heliconiinae	DVQK00000000	WGS	SAMN05224168	UNIVERSITY OF PUERTO RICO	SRX2023587	Illumina HiSeq 2000	PAIRED	RANDOM	GENOMIC	2017-03-08T00:00:00Z	SRS1618078	SRP081917	PRJNA324415	Van Belleghem et al. 2017; NatureEE	200	9062	6408
SRR4256597	2330, n = 60384	C:57.6%[S:54.5%,D:3.1%],F:25.5%,M:16.9%,n:1658	C:54.7%[S:53.9%,D:0.8%],F:25.3%,M:20.0%,n:1367	Taenaris catops	Nymphalidae; Satyrinae	DWQH00000000	WGS	SAMN05436683	IRIDIAN GENOMES	SRX2176036	HiSeq X Ten	PAIRED	RANDOM	GENOMIC	2016-09-25T00:00:00Z	SRS1703333	SRP090140	PRJNA338955	Not Listed	302	138482	56331
SRR4272564	1865, n = 50689	C:52.1%[S:51.4%,D:0.7%],F:31.2%,M:16.7%,n:1658	C:50.2%[S:49.8%,D:0.4%],F:30.9%,M:18.9%,n:1367	Papilio bianor	Papilionidae; Papilioninae	DVQJ00000000	WGS	SAMN05573205	IRIDIAN GENOMES	SRX2179420	HiSeq X Ten	PAIRED	RANDOM	GENOMIC	2016-09-27T00:00:00Z	SRS1704491	SRP090183	PRJNA338884	Not Listed	302	132235	56094
SRR4341246	18269, n = 3870	C:92.3%[S:91.8%,D:0.5%],F:4.9%,M:2.8%,n:1658	C:92.1%[S:91.7%,D:0.4%],F:4.4%,M:3.5%,n:1367	Delias oraia	Pieridae; Pierinae	DWCF00000000	WGS	SAMN05712507	IRIDIAN GENOMES	SRX2208324	HiSeq X Ten	PAIRED	RANDOM	GENOMIC	2016-10-08T00:00:00Z	SRS1725687	SRP090774	PRJNA345229	Not Listed	302	13235	5132
SRR4342886	1321, n = 45669	C:64.5%[S:64.1%,D:0.4%],F:24.1%,M:11.4%,n:1658	C:60.0%[S:59.7%,D:0.3%],F:25.2%,M:14.8%,n:1367	Papilio gigon	Papilionidae; Papilioninae	DVQI00000000	WGS	SAMN05712469	IRIDIAN GENOMES	SRX2209876	HiSeq X Ten	PAIRED	RANDOM	GENOMIC	2016-10-09T00:00:00Z	SRS1727200	SRP090811	PRJNA345355	Not Listed	302	11264	4394
SRR4345447	1968, n = 139091	C:72.3%[S:60.2%,D:12.1%],F:13.1%,M:14.6%,n:1658	C:68.2%[S:58.7%,D:9.5%],F:14.5%,M:17.3%,n:1367	Graphium evemon	Papilionidae; Papilioninae	DWSF00000000	WGS	SAMN05712506	IRIDIAN GENOMES	SRX2212320	HiSeq X Ten	PAIRED	RANDOM	GENOMIC	2016-10-10T00:00:00Z	SRS1729326	SRP090870	PRJNA345470	Not Listed	302	38577	14944
SRR4346295	684, n = 308401	C:26.9%[S:25.9%,D:1.0%],F:32.7%,M:40.4%,n:1658	C:21.6%[S:21.1%,D:0.5%],F:35.4%,M:43.0%,n:1367	Graphium doson	Papilionidae; Papilioninae	DWSD00000000	WGS	SAMN05712511	IRIDIAN GENOMES	SRX2213153	HiSeq X Ten	PAIRED	RANDOM	GENOMIC	2016-10-10T00:00:00Z	SRS1730125	SRP090881	PRJNA345476	Not Listed	302	11934	4672
SRR5168526	1672, n = 53096	C:58.2%[S:54.9%,D:3.3%],F:11.0%,M:30.8%,n:1658	C:53.1%[S:50.8%,D:2.3%],F:12.7%,M:34.2%,n:1367	Papilio polyxenes	Papilionidae; Papilioninae	DWQG00000000	WGS	SAMN05712509	IRIDIAN GENOMES	SRX2485328	HiSeq X Ten	PAIRED	RANDOM	GENOMIC	2017-01-16T00:00:00Z	SRS1724897	SRP090728	PRJNA345143	Not Listed	302	13644	5857
SRR5175869	1531, n = 89903	C:49.5%[S:49.2%,D:0.3%],F:32.4%,M:18.1%,n:1658	C:46.0%[S:45.9%,D:0.1%],F:31.9%,M:22.1%,n:1367	Charaxes varanes	Nymphalidae; Charaxinae	DWQF00000000	WGS	SAMN06229774	IRIDIAN GENOMES	SRX2492133	HiSeq X Ten	PAIRED	RANDOM	GENOMIC	2017-01-18T00:00:00Z	SRS1921918	SRP096733	PRJNA361264	Not Listed	302	22950	8885
SRR5182725	1092, n = 166771	C:42.0%[S:40.7%,D:1.3%],F:39.7%,M:18.3%,n:1658	C:40.0%[S:38.5%,D:1.5%],F:37.6%,M:22.4%,n:1367	Junonia oenone	Nymphalidae; Nymphalinae	DWCE00000000	WGS	SAMN06229772	IRIDIAN GENOMES	SRX2498826	HiSeq X Ten	PAIRED	RANDOM	GENOMIC	2017-01-22T00:00:00Z	SRS1925659	SRP096914	PRJNA361262	Not Listed	302	19045	7576
SRR5879276	1410, n = 46962	C:59.7%[S:59.0%,D:0.7%],F:28.1%,M:12.2%,n:1658	C:57.0%[S:56.6%,D:0.4%],F:27.9%,M:15.1%,n:1367	Papilio protenor	Papilionidae; Papilioninae	DWRN00000000	WGS	SAMN07424895	THE UNIVERSITY OF CHICAGO	SRX3046503	Illumina HiSeq 2500	PAIRED	RANDOM	GENOMIC	2017-11-14T00:00:00Z	SRS2393717	SRP113793	PRJNA396246	Zhang et al. 2017; Nature	200	11825	4847
SRR5879277	3276, n = 24934	C:87.8%[S:80.3%,D:7.5%],F:7.7%,M:4.5%,n:1658	C:85.3%[S:77.9%,D:7.4%],F:6.5%,M:8.2%,n:1367	Papilio phestus	Papilionidae; Papilioninae	DVQH00000000	WGS	SAMN07424882	THE UNIVERSITY OF CHICAGO	SRX3046502	Illumina HiSeq 2500	PAIRED	RANDOM	GENOMIC	2017-11-15T00:00:00Z	SRS2393716	SRP113793	PRJNA396246	Zhang et al. 2017; Nature	200	12236	5175
SRR5879306	3714, n = 16100	C:69.7%[S:69.4%,D:0.3%],F:23.6%,M:6.7%,n:1658	C:69.5%[S:69.4%,D:0.1%],F:19.9%,M:10.6%,n:1367	Papilio ambrax	Papilionidae; Papilioninae	DVQG00000000	WGS	SAMN07424886	THE UNIVERSITY OF CHICAGO	SRX3046473	Illumina HiSeq 2500	PAIRED	RANDOM	GENOMIC	2017-11-15T00:00:00Z	SRS2393687	SRP113793	PRJNA396246	Zhang et al. 2017; Nature	200	5662	2393
SRR6679360	1714, n = 41117	C:62.6%[S:62.4%,D:0.2%],F:27.4%,M:10.0%,n:1658	C:61.2%[S:60.9%,D:0.3%],F:26.4%,M:12.4%,n:1367	Lepidochrysops patricia	Lycaenidae; Polyommatinae	DWAK00000000	WGS	SAMN08456345	ZOOLOGICAL RESEARCH MUSEUM ALEXANDER KOENIG	SRX3655703	Illumina HiSeq 2000	PAIRED	RANDOM	GENOMIC	2018-06-01T00:00:00Z	SRS2919694	SRP132341	PRJNA432311	Espeland et al. 2018; CurrBiol	188	17719	11836
SRR6679361	3915, n = 63568	C:46.9%[S:46.6%,D:0.3%],F:32.2%,M:20.9%,n:1658	C:40.8%[S:40.7%,D:0.1%],F:32.1%,M:27.1%,n:1367	Parnassius apollo	Papilionidae; Parnassiinae	DWQE00000000	WGS	SAMN08456343	ZOOLOGICAL RESEARCH MUSEUM ALEXANDER KOENIG	SRX3655702	NextSeq 500	PAIRED	RANDOM	GENOMIC	2018-06-01T00:00:00Z	SRS2919693	SRP132341	PRJNA432311	Espeland et al. 2018; CurrBiol	297	14696	6067
SRR6679362	1485, n = 65839	C:49.2%[S:49.0%,D:0.2%],F:34.8%,M:16.0%,n:1658	C:44.8%[S:44.7%,D:0.1%],F:33.9%,M:21.3%,n:1367	Jalmenus evagoras	Lycaenidae; Theclinae	DWQD00000000	WGS	SAMN08456344	ZOOLOGICAL RESEARCH MUSEUM ALEXANDER KOENIG	SRX3655701	Illumina HiSeq 2000	PAIRED	RANDOM	GENOMIC	2018-06-01T00:00:00Z	SRS2919692	SRP132341	PRJNA432311	Espeland et al. 2018; CurrBiol	187	14928	9980
SRR6727422	13909, n = 7364	C:91.3%[S:89.4%,D:1.9%],F:5.8%,M:2.9%,n:1658	C:91.3%[S:90.9%,D:0.4%],F:4.9%,M:3.8%,n:1367	Cyclargus thomasi	Lycaenidae; Polyommatinae	DWRY00000000	WGS	SAMN08536704	IRIDIAN GENOMES	SRX3700425	HiSeq X Ten	PAIRED	RANDOM	GENOMIC	2018-02-14T00:00:00Z	SRS2959882	SRP132883	PRJNA434121	Not Listed	302	14900	4754
SRR6727429	1350, n = 43485	C:60.6%[S:60.1%,D:0.5%],F:27.9%,M:11.5%,n:1658	C:58.0%[S:57.6%,D:0.4%],F:27.0%,M:15.0%,n:1367	Papilio aristodemus	Papilionidae; Papilioninae	DWLG00000000	WGS	SAMN08536813	IRIDIAN GENOMES	SRX3700432	HiSeq X Ten	PAIRED	RANDOM	GENOMIC	2018-02-14T00:00:00Z	SRS2959890	SRP132885	PRJNA434126	Not Listed	302	15562	4929
SRR6727440	13611, n = 11656	C:87.0%[S:86.8%,D:0.2%],F:9.4%,M:3.6%,n:1658	C:85.3%[S:85.1%,D:0.2%],F:8.6%,M:6.1%,n:1367	Eumaeus atala	Lycaenidae; Theclinae	DWRX00000000	WGS	SAMN08536843	IRIDIAN GENOMES	SRX3700443	HiSeq X Ten	PAIRED	RANDOM	GENOMIC	2018-02-14T00:00:00Z	SRS2959901	SRP132887	PRJNA434129	Not Listed	302	17114	5452
SRR7174336	693, n = 121671	C:8.2%[S:8.1%,D:0.1%],F:19.4%,M:72.4%,n:1658	C:7.4%[S:7.3%,D:0.1%],F:20.4%,M:72.2%,n:1367	Pythonides amaryllis	Hesperiidae; Pyrginae	DWQC00000000	WGS	SAMN09208505	UTSOUTHWESTERN MEDICAL CENTER	SRX4092155	HiSeq X Ten	PAIRED	size fractionation	GENOMIC	2019-03-18T00:00:00Z	SRS3308839	SRP147939	PRJNA464409	Li et al. 2019, PNAS	267	3502	1575
SRR7174337	971, n = 140904	C:12.6%[S:12.6%,D:0.0%],F:28.5%,M:58.9%,n:1658	C:10.7%[S:10.6%,D:0.1%],F:27.2%,M:62.1%,n:1367	Gindanes brontinus	Hesperiidae; Pyrginae	DWQB00000000	WGS	SAMN09208504	UTSOUTHWESTERN MEDICAL CENTER	SRX4092154	HiSeq X Ten	PAIRED	size fractionation	GENOMIC	2019-03-18T00:00:00Z	SRS3308838	SRP147939	PRJNA464409	Li et al. 2019, PNAS	285	4674	2123
SRR7174338	411, n = 145442	C:2.4%[S:2.4%,D:0.0%],F:9.0%,M:88.6%,n:1658	C:1.5%[S:1.5%,D:0.0%],F:5.9%,M:92.6%,n:1367	Atarnes sallei	Hesperiidae; Pyrginae	DWMD00000000	WGS	SAMN09208507	UTSOUTHWESTERN MEDICAL CENTER	SRX4092153	HiSeq X Ten	PAIRED	size fractionation	GENOMIC	2019-03-18T00:00:00Z	SRS3308837	SRP147939	PRJNA464409	Li et al. 2019, PNAS	230	3019	1445
SRR7174339	357, n = 155040	C:3.4%[S:3.3%,D:0.1%],F:7.3%,M:89.3%,n:1658	C:1.6%[S:1.6%,D:0.0%],F:5.6%,M:92.8%,n:1367	Haemactis sanguinalis	Hesperiidae; Pyrginae	DWTN00000000	WGS	SAMN09208506	UTSOUTHWESTERN MEDICAL CENTER	SRX4092152	HiSeq X Ten	PAIRED	size fractionation	GENOMIC	2019-03-18T00:00:00Z	SRS3308836	SRP147939	PRJNA464409	Li et al. 2019, PNAS	224	3359	1588
SRR7174340	449, n = 172759	C:1.0%[S:1.0%,D:0.0%],F:2.0%,M:97.0%,n:1658	C:0.9%[S:0.9%,D:0.0%],F:2.3%,M:96.8%,n:1367	Ouleus salvina	Hesperiidae; Pyrginae	DWMC00000000	WGS	SAMN09208501	UTSOUTHWESTERN MEDICAL CENTER	SRX4092151	HiSeq X Ten	PAIRED	size fractionation	GENOMIC	2019-03-18T00:00:00Z	SRS3308835	SRP147939	PRJNA464409	Li et al. 2019, PNAS	227	2817	1313
SRR7174341	287, n = 54236	C:0.1%[S:0.1%,D:0.0%],F:0.1%,M:99.8%,n:1658	C:0.0%[S:0.0%,D:0.0%],F:0.1%,M:99.9%,n:1367	Pseudodrephalys atinas	Hesperiidae; Pyrginae	DWLA00000000	WGS	SAMN09208500	UTSOUTHWESTERN MEDICAL CENTER	SRX4092150	HiSeq X Ten	PAIRED	size fractionation	GENOMIC	2019-03-18T00:00:00Z	SRS3308834	SRP147939	PRJNA464409	Li et al. 2019, PNAS	117	4251	1834
SRR7174342	475, n = 191014	C:4.7%[S:4.7%,D:0.0%],F:14.3%,M:81.0%,n:1658	C:4.5%[S:4.5%,D:0.0%],F:14.3%,M:81.2%,n:1367	Zera sp. Burns01DHJ02	Hesperiidae; Pyrginae	DWQA00000000	WGS	SAMN09208503	UTSOUTHWESTERN MEDICAL CENTER	SRX4092149	HiSeq X Ten	PAIRED	size fractionation	GENOMIC	2019-03-18T00:00:00Z	SRS3314768	SRP147939	PRJNA464409	Li et al. 2019, PNAS	280	2847	1328
SRR7174343	702, n = 136846	C:14.0%[S:14.0%,D:0.0%],F:28.1%,M:57.9%,n:1658	C:14.0%[S:14.0%,D:0.0%],F:29.1%,M:56.9%,n:1367	Quadrus cerialis	Hesperiidae; Pyrginae	DWMB00000000	WGS	SAMN09208502	UTSOUTHWESTERN MEDICAL CENTER	SRX4092148	HiSeq X Ten	PAIRED	size fractionation	GENOMIC	2019-03-18T00:00:00Z	SRS3308833	SRP147939	PRJNA464409	Li et al. 2019, PNAS	272	4047	1926
SRR7174344	1206, n = 86902	C:27.2%[S:27.1%,D:0.1%],F:37.1%,M:35.7%,n:1658	C:26.3%[S:26.2%,D:0.1%],F:34.9%,M:38.8%,n:1367	Milanion marciana	Hesperiidae; Pyrginae	DWPZ00000000	WGS	SAMN09208509	UTSOUTHWESTERN MEDICAL CENTER	SRX4092147	HiSeq X Ten	PAIRED	size fractionation	GENOMIC	2019-03-18T00:00:00Z	SRS3308832	SRP147939	PRJNA464409	Li et al. 2019, PNAS	289	3619	1699
SRR7174345	623, n = 134477	C:8.3%[S:8.3%,D:0.0%],F:23.1%,M:68.6%,n:1658	C:7.2%[S:7.2%,D:0.0%],F:22.8%,M:70.0%,n:1367	Eburuncus unifasciata	Hesperiidae; Pyrginae	DWPY00000000	WGS	SAMN09208508	UTSOUTHWESTERN MEDICAL CENTER	SRX4092146	HiSeq X Ten	PAIRED	size fractionation	GENOMIC	2019-03-18T00:00:00Z	SRS3308831	SRP147939	PRJNA464409	Li et al. 2019, PNAS	247	3632	1665
SRR7174346	1052, n = 89914	C:17.2%[S:17.1%,D:0.1%],F:40.0%,M:42.8%,n:1658	C:15.4%[S:15.3%,D:0.1%],F:39.8%,M:44.8%,n:1367	Epargyreus spanna	Hesperiidae; Eudaminae	DWPX00000000	WGS	SAMN09208436	UTSOUTHWESTERN MEDICAL CENTER	SRX4092145	HiSeq X Ten	PAIRED	size fractionation	GENOMIC	2019-03-18T00:00:00Z	SRS3308848	SRP147939	PRJNA464409	Li et al. 2019, PNAS	261	4441	1910
SRR7174347	400, n = 132217	C:2.7%[S:2.7%,D:0.0%],F:13.6%,M:83.7%,n:1658	C:1.2%[S:1.2%,D:0.0%],F:8.1%,M:90.7%,n:1367	Urbanus tucuti	Hesperiidae; Eudaminae	DWRM00000000	WGS	SAMN09208416	UTSOUTHWESTERN MEDICAL CENTER	SRX4092144	HiSeq X Ten	PAIRED	size fractionation	GENOMIC	2019-03-18T00:00:00Z	SRS3557967	SRP147939	PRJNA464409	Li et al. 2019, PNAS	284	1623	754
SRR7174348	2700, n = 47751	C:52.6%[S:52.5%,D:0.1%],F:33.1%,M:14.3%,n:1658	C:51.1%[S:51.0%,D:0.1%],F:32.3%,M:16.6%,n:1367	Astraptes brevicauda	Hesperiidae; Eudaminae	DWPW00000000	WGS	SAMN09208417	UTSOUTHWESTERN MEDICAL CENTER	SRX4092143	HiSeq X Ten	PAIRED	size fractionation	GENOMIC	2019-03-18T00:00:00Z	SRS3308829	SRP147939	PRJNA464409	Li et al. 2019, PNAS	264	5550	2305
SRR7174349	2064, n = 50368	C:48.6%[S:48.4%,D:0.2%],F:36.2%,M:15.2%,n:1658	C:46.8%[S:46.6%,D:0.2%],F:36.0%,M:17.2%,n:1367	Urbanus sp. 3 SS-2014	Hesperiidae; Eudaminae	DWMA00000000	WGS	SAMN09208414	UTSOUTHWESTERN MEDICAL CENTER	SRX4092142	HiSeq X Ten	PAIRED	size fractionation	GENOMIC	2019-03-18T00:00:00Z	SRS3308830	SRP147939	PRJNA464409	Li et al. 2019, PNAS	285	5505	2524
SRR7174350	260, n = 7120	C:0.0%[S:0.0%,D:0.0%],F:0.1%,M:99.9%,n:1658	C:0.0%[S:0.0%,D:0.0%],F:0.0%,M:100.0%,n:1367	Urbanus megalurus	Hesperiidae; Eudaminae	DWKZ00000000	WGS	SAMN09208415	UTSOUTHWESTERN MEDICAL CENTER	SRX4092141	HiSeq X Ten	PAIRED	size fractionation	GENOMIC	2019-03-18T00:00:00Z	SRS3557955	SRP147939	PRJNA464409	Li et al. 2019, PNAS	172	1078	540
SRR7174351	2090, n = 51656	C:46.9%[S:46.6%,D:0.3%],F:36.5%,M:16.6%,n:1658	C:45.0%[S:44.8%,D:0.2%],F:35.2%,M:19.8%,n:1367	Urbanus velinus	Hesperiidae; Eudaminae	DWLZ00000000	WGS	SAMN09208412	UTSOUTHWESTERN MEDICAL CENTER	SRX4092140	HiSeq X Ten	PAIRED	size fractionation	GENOMIC	2019-03-18T00:00:00Z	SRS3308828	SRP147939	PRJNA464409	Li et al. 2019, PNAS	288	5056	2112
SRR7174352	6389, n = 17523	C:71.2%[S:70.8%,D:0.4%],F:22.6%,M:6.2%,n:1658	C:69.5%[S:69.3%,D:0.2%],F:20.8%,M:9.7%,n:1367	Urbanus proteus proteus	Hesperiidae; Eudaminae	DWPV00000000	WGS	SAMN09208413	UTSOUTHWESTERN MEDICAL CENTER	SRX4092139	HiSeq X Ten	PAIRED	size fractionation	GENOMIC	2019-03-18T00:00:00Z	SRS3308827	SRP147939	PRJNA464409	Li et al. 2019, PNAS	300	4589	2121
SRR7174353	1693, n = 60727	C:44.9%[S:44.8%,D:0.1%],F:37.6%,M:17.5%,n:1658	C:45.0%[S:44.6%,D:0.4%],F:35.4%,M:19.6%,n:1367	Urbanus esmeraldus	Hesperiidae; Eudaminae	DWPU00000000	WGS	SAMN09208410	UTSOUTHWESTERN MEDICAL CENTER	SRX4092138	HiSeq X Ten	PAIRED	size fractionation	GENOMIC	2019-03-18T00:00:00Z	SRS3308826	SRP147939	PRJNA464409	Li et al. 2019, PNAS	297	2921	1392
SRR7174354	1449, n = 65288	C:24.3%[S:23.2%,D:1.1%],F:23.8%,M:51.9%,n:1658	C:22.9%[S:22.5%,D:0.4%],F:32.8%,M:44.3%,n:1367	Urbanus evona	Hesperiidae; Eudaminae	DWLY00000000	WGS	SAMN09208411	UTSOUTHWESTERN MEDICAL CENTER	SRX4092137	HiSeq X Ten	PAIRED	size fractionation	GENOMIC	2019-03-18T00:00:00Z	SRS3308825	SRP147939	PRJNA464409	Li et al. 2019, PNAS	291	3739	1738
SRR7174355	2992, n = 47346	C:61.0%[S:58.7%,D:2.3%],F:25.3%,M:13.7%,n:1658	C:56.9%[S:55.8%,D:1.1%],F:28.2%,M:14.9%,n:1367	Telegonus chalco	Hesperiidae; Eudaminae	DWRL00000000	WGS	SAMN09208418	UTSOUTHWESTERN MEDICAL CENTER	SRX4092136	HiSeq X Ten	PAIRED	size fractionation	GENOMIC	2019-03-18T00:00:00Z	SRS3557956	SRP147939	PRJNA464409	Li et al. 2019, PNAS	295	5723	2433
SRR7174356	325, n = 119916	C:6.6%[S:6.2%,D:0.4%],F:12.9%,M:80.5%,n:1658	C:3.3%[S:3.1%,D:0.2%],F:15.7%,M:81.0%,n:1367	Astraptes fulgerator azul	Hesperiidae; Eudaminae	DWLX00000000	WGS	SAMN09208419	UTSOUTHWESTERN MEDICAL CENTER	SRX4092135	HiSeq X Ten	PAIRED	size fractionation	GENOMIC	2019-03-18T00:00:00Z	SRS3308824	SRP147939	PRJNA464409	Li et al. 2019, PNAS	172	5405	2299
SRR7174357	6663, n = 18051	C:77.8%[S:77.5%,D:0.3%],F:17.4%,M:4.8%,n:1658	C:76.1%[S:75.9%,D:0.2%],F:15.8%,M:8.1%,n:1367	Agathymus mariae mariae	Hesperiidae; Hesperiinae	DWPT00000000	WGS	SAMN09208606	UTSOUTHWESTERN MEDICAL CENTER	SRX4092134	HiSeq X Ten	PAIRED	size fractionation	GENOMIC	2019-03-18T00:00:00Z	SRS3308822	SRP147939	PRJNA464409	Li et al. 2019, PNAS	299	4751	2007
SRR7174358	24120, n = 5176	C:90.7%[S:90.2%,D:0.5%],F:7.2%,M:2.1%,n:1658	C:89.2%[S:89.0%,D:0.2%],F:7.0%,M:3.8%,n:1367	Megathymus ursus violae	Hesperiidae; Hesperiinae	DWPS00000000	WGS	SAMN07767772	UTSOUTHWESTERN MEDICAL CENTER	SRX4092133	HiSeq X Ten	PAIRED	size fractionation	GENOMIC	2019-03-18T00:00:00Z	SRS3308823	SRP147939	PRJNA464409	Li et al. 2019, PNAS	223	20570	16650
SRR7174359	1991, n = 58755	C:38.4%[S:38.3%,D:0.1%],F:35.6%,M:26.0%,n:1658	C:35.5%[S:35.3%,D:0.2%],F:35.2%,M:29.3%,n:1367	Lychnuchoides ozias	Hesperiidae; Hesperiinae	DWLW00000000	WGS	SAMN09208604	UTSOUTHWESTERN MEDICAL CENTER	SRX4092132	HiSeq X Ten	PAIRED	size fractionation	GENOMIC	2019-03-18T00:00:00Z	SRS3308821	SRP147939	PRJNA464409	Li et al. 2019, PNAS	291	4197	1843
SRR7174360	292, n = 48363	C:0.8%[S:0.7%,D:0.1%],F:2.8%,M:96.4%,n:1658	C:0.4%[S:0.4%,D:0.0%],F:2.3%,M:97.3%,n:1367	Orphe vatinius	Hesperiidae; Hesperiinae	DWKY00000000	WGS	SAMN09208605	UTSOUTHWESTERN MEDICAL CENTER	SRX4092131	HiSeq X Ten	PAIRED	size fractionation	GENOMIC	2019-03-18T00:00:00Z	SRS3308820	SRP147939	PRJNA464409	Li et al. 2019, PNAS	191	2660	1147
SRR7174361	1629, n = 53249	C:44.4%[S:44.1%,D:0.3%],F:33.9%,M:21.7%,n:1658	C:41.3%[S:41.2%,D:0.1%],F:34.1%,M:24.6%,n:1367	Orses cynisca	Hesperiidae; Hesperiinae	DWLV00000000	WGS	SAMN09208602	UTSOUTHWESTERN MEDICAL CENTER	SRX4092130	HiSeq X Ten	PAIRED	size fractionation	GENOMIC	2019-03-18T00:00:00Z	SRS3308819	SRP147939	PRJNA464409	Li et al. 2019, PNAS	265	3442	1465
SRR7174362	1447, n = 61648	C:29.6%[S:29.4%,D:0.2%],F:37.7%,M:32.7%,n:1658	C:28.0%[S:27.8%,D:0.2%],F:37.2%,M:34.8%,n:1367	Lycas argentea	Hesperiidae; Hesperiinae	DWPR00000000	WGS	SAMN09208603	UTSOUTHWESTERN MEDICAL CENTER	SRX4092129	HiSeq X Ten	PAIRED	size fractionation	GENOMIC	2019-03-18T00:00:00Z	SRS3308817	SRP147939	PRJNA464409	Li et al. 2019, PNAS	257	4815	1960
SRR7174363	3218, n = 34124	C:73.1%[S:72.9%,D:0.2%],F:20.0%,M:6.9%,n:1658	C:71.5%[S:71.2%,D:0.3%],F:18.7%,M:9.8%,n:1367	Perichares adela	Hesperiidae; Hesperiinae	DWPQ00000000	WGS	SAMN09208600	UTSOUTHWESTERN MEDICAL CENTER	SRX4092128	HiSeq X Ten	PAIRED	size fractionation	GENOMIC	2019-03-18T00:00:00Z	SRS3308816	SRP147939	PRJNA464409	Li et al. 2019, PNAS	294	5498	2282
SRR7174364	290, n = 5197	C:0.0%[S:0.0%,D:0.0%],F:0.1%,M:99.9%,n:1658	C:0.0%[S:0.0%,D:0.0%],F:0.0%,M:100.0%,n:1367	Alera haworthiana	Hesperiidae; Hesperiinae	DWKX00000000	WGS	SAMN09208601	UTSOUTHWESTERN MEDICAL CENTER	SRX4092127	HiSeq X Ten	PAIRED	size fractionation	GENOMIC	2019-03-18T00:00:00Z	SRS3308818	SRP147939	PRJNA464409	Li et al. 2019, PNAS	149	1332	617
SRR7174365	2567, n = 41277	C:55.8%[S:55.4%,D:0.4%],F:32.9%,M:11.3%,n:1658	C:54.2%[S:54.1%,D:0.1%],F:30.1%,M:15.7%,n:1367	Achlyodes mithridates tamenund	Hesperiidae; Pyrginae	DWPP00000000	WGS	SAMN09208490	UTSOUTHWESTERN MEDICAL CENTER	SRX4092126	HiSeq X Ten	PAIRED	size fractionation	GENOMIC	2019-03-18T00:00:00Z	SRS3308814	SRP147939	PRJNA464409	Li et al. 2019, PNAS	294	4825	2033
SRR7174366	520, n = 165258	C:13.0%[S:13.0%,D:0.0%],F:25.2%,M:61.8%,n:1658	C:11.0%[S:11.0%,D:0.0%],F:26.6%,M:62.4%,n:1367	Achlyodes pallida	Hesperiidae; Pyrginae	DWTL00000000	WGS	SAMN09208491	UTSOUTHWESTERN MEDICAL CENTER	SRX4092125	HiSeq X Ten	PAIRED	size fractionation	GENOMIC	2019-03-18T00:00:00Z	SRS3308815	SRP147939	PRJNA464409	Li et al. 2019, PNAS	196	4642	1825
SRR7174367	1296, n = 83053	C:24.0%[S:23.9%,D:0.1%],F:37.2%,M:38.8%,n:1658	C:23.7%[S:23.5%,D:0.2%],F:38.3%,M:38.0%,n:1367	Morvina fissimacula	Hesperiidae; Pyrginae	DWPO00000000	WGS	SAMN09208492	UTSOUTHWESTERN MEDICAL CENTER	SRX4092124	HiSeq X Ten	PAIRED	size fractionation	GENOMIC	2019-03-18T00:00:00Z	SRS3308813	SRP147939	PRJNA464409	Li et al. 2019, PNAS	278	3856	1812
SRR7174368	1430, n = 53844	C:32.6%[S:32.3%,D:0.3%],F:33.8%,M:33.6%,n:1658	C:29.1%[S:28.9%,D:0.2%],F:34.7%,M:36.2%,n:1367	Grais stigmaticus	Hesperiidae; Pyrginae	DWPN00000000	WGS	SAMN09208493	UTSOUTHWESTERN MEDICAL CENTER	SRX4092123	HiSeq X Ten	PAIRED	size fractionation	GENOMIC	2019-03-18T00:00:00Z	SRS3308812	SRP147939	PRJNA464409	Li et al. 2019, PNAS	294	3680	1795
SRR7174369	3835, n = 30496	C:58.9%[S:58.6%,D:0.3%],F:29.9%,M:11.2%,n:1658	C:59.4%[S:59.3%,D:0.1%],F:27.4%,M:13.2%,n:1367	Doberes anticus	Hesperiidae; Pyrginae	DWKW00000000	WGS	SAMN09208494	UTSOUTHWESTERN MEDICAL CENTER	SRX4092122	HiSeq X Ten	PAIRED	size fractionation	GENOMIC	2019-03-18T00:00:00Z	SRS3308811	SRP147939	PRJNA464409	Li et al. 2019, PNAS	279	5693	2570
SRR7174370	1963, n = 60690	C:33.2%[S:33.1%,D:0.1%],F:43.0%,M:23.8%,n:1658	C:31.3%[S:31.2%,D:0.1%],F:40.5%,M:28.2%,n:1367	Spioniades abbreviata	Hesperiidae; Pyrginae	DWPM00000000	WGS	SAMN09208495	UTSOUTHWESTERN MEDICAL CENTER	SRX4092121	HiSeq X Ten	PAIRED	size fractionation	GENOMIC	2019-03-18T00:00:00Z	SRS3308810	SRP147939	PRJNA464409	Li et al. 2019, PNAS	285	3941	1816
SRR7174371	399, n = 155185	C:5.9%[S:5.8%,D:0.1%],F:18.7%,M:75.4%,n:1658	C:3.6%[S:3.5%,D:0.1%],F:15.4%,M:81.0%,n:1367	Myrinia cf. binoculus NVG-14112H01	Hesperiidae; Pyrginae	DWKV00000000	WGS	SAMN09208496	UTSOUTHWESTERN MEDICAL CENTER	SRX4092120	HiSeq X Ten	PAIRED	size fractionation	GENOMIC	2019-03-18T00:00:00Z	SRS3557954	SRP147939	PRJNA464409	Li et al. 2019, PNAS	249	4018	1817
SRR7174372	1415, n = 76872	C:30.2%[S:30.0%,D:0.2%],F:34.1%,M:35.7%,n:1658	C:28.6%[S:28.5%,D:0.1%],F:33.0%,M:38.4%,n:1367	Mimia cf. chiapaensis NVG-14107D03	Hesperiidae; Pyrginae	DWKU00000000	WGS	SAMN09208497	UTSOUTHWESTERN MEDICAL CENTER	SRX4092119	HiSeq X Ten	PAIRED	size fractionation	GENOMIC	2019-03-18T00:00:00Z	SRS3557953	SRP147939	PRJNA464409	Li et al. 2019, PNAS	272	5104	2256
SRR7174373	783, n = 126138	C:11.3%[S:11.3%,D:0.0%],F:28.6%,M:60.1%,n:1658	C:10.4%[S:10.3%,D:0.1%],F:31.2%,M:58.4%,n:1367	Eracon sarahburnsae	Hesperiidae; Pyrginae	DWKT00000000	WGS	SAMN09208498	UTSOUTHWESTERN MEDICAL CENTER	SRX4092118	HiSeq X Ten	PAIRED	size fractionation	GENOMIC	2019-03-18T00:00:00Z	SRS3308809	SRP147939	PRJNA464409	Li et al. 2019, PNAS	284	3535	1625
SRR7174374	1395, n = 76131	C:28.1%[S:27.9%,D:0.2%],F:33.4%,M:38.5%,n:1658	C:28.2%[S:28.1%,D:0.1%],F:34.0%,M:37.8%,n:1367	Cabirus procas	Hesperiidae; Eudaminae	DWPL00000000	WGS	SAMN09208499	UTSOUTHWESTERN MEDICAL CENTER	SRX4092117	HiSeq X Ten	PAIRED	size fractionation	GENOMIC	2019-03-18T00:00:00Z	SRS3308808	SRP147939	PRJNA464409	Li et al. 2019, PNAS	296	3205	1516
SRR7174375	484, n = 139987	C:11.7%[S:11.6%,D:0.1%],F:21.0%,M:67.3%,n:1658	C:10.3%[S:10.3%,D:0.0%],F:22.4%,M:67.3%,n:1367	Sarmientola browni	Hesperiidae; Eudaminae	DWPK00000000	WGS	SAMN09208383	UTSOUTHWESTERN MEDICAL CENTER	SRX4092116	HiSeq X Ten	PAIRED	size fractionation	GENOMIC	2019-03-18T00:00:00Z	SRS3308807	SRP147939	PRJNA464409	Li et al. 2019, PNAS	245	4219	1683
SRR7174376	309, n = 116010	C:0.5%[S:0.5%,D:0.0%],F:2.2%,M:97.3%,n:1658	C:0.5%[S:0.5%,D:0.0%],F:2.0%,M:97.5%,n:1367	Salantoia eriopis	Hesperiidae; Eudaminae	DWPJ00000000	WGS	SAMN09208382	UTSOUTHWESTERN MEDICAL CENTER	SRX4092115	HiSeq X Ten	PAIRED	size fractionation	GENOMIC	2019-03-18T00:00:00Z	SRS3557952	SRP147939	PRJNA464409	Li et al. 2019, PNAS	245	1107	459
SRR7174377	1384, n = 68369	C:24.9%[S:24.8%,D:0.1%],F:32.4%,M:42.7%,n:1658	C:22.2%[S:22.1%,D:0.1%],F:31.7%,M:46.1%,n:1367	Salatis canalis	Hesperiidae; Eudaminae	DWKS00000000	WGS	SAMN09208381	UTSOUTHWESTERN MEDICAL CENTER	SRX4092114	HiSeq X Ten	PAIRED	size fractionation	GENOMIC	2019-03-18T00:00:00Z	SRS3308805	SRP147939	PRJNA464409	Li et al. 2019, PNAS	254	4855	2017
SRR7174378	1158, n = 88111	C:26.9%[S:26.7%,D:0.2%],F:31.9%,M:41.2%,n:1658	C:22.9%[S:22.7%,D:0.2%],F:32.3%,M:44.8%,n:1367	Nicephellus nicephorus	Hesperiidae; Eudaminae	DWKR00000000	WGS	SAMN09208380	UTSOUTHWESTERN MEDICAL CENTER	SRX4092113	HiSeq X Ten	PAIRED	size fractionation	GENOMIC	2019-03-18T00:00:00Z	SRS3308806	SRP147939	PRJNA464409	Li et al. 2019, PNAS	259	4780	1976
SRR7174379	1206, n = 103039	C:23.1%[S:23.0%,D:0.1%],F:33.8%,M:43.1%,n:1658	C:21.5%[S:21.4%,D:0.1%],F:35.1%,M:43.4%,n:1367	Dyscophellus porcius	Hesperiidae; Eudaminae	DWKQ00000000	WGS	SAMN09208387	UTSOUTHWESTERN MEDICAL CENTER	SRX4092112	HiSeq X Ten	PAIRED	size fractionation	GENOMIC	2019-03-18T00:00:00Z	SRS3308804	SRP147939	PRJNA464409	Li et al. 2019, PNAS	289	3518	1627
SRR7174380	334, n = 149320	C:0.2%[S:0.2%,D:0.0%],F:2.4%,M:97.4%,n:1658	C:0.1%[S:0.1%,D:0.0%],F:1.5%,M:98.4%,n:1367	Butleria flavomaculatus valdivianus	Hesperiidae; Hesperiinae	DWKP00000000	WGS	SAMN09208564	UTSOUTHWESTERN MEDICAL CENTER	SRX4092111	HiSeq X Ten	PAIRED	size fractionation	GENOMIC	2019-03-18T00:00:00Z	SRS3308803	SRP147939	PRJNA464409	Li et al. 2019, PNAS	202	3006	1247
SRR7174381	1752, n = 77066	C:33.3%[S:32.9%,D:0.4%],F:35.2%,M:31.5%,n:1658	C:29.9%[S:29.8%,D:0.1%],F:35.6%,M:34.5%,n:1367	Euriphellus phraxanor	Hesperiidae; Eudaminae	DWKO00000000	WGS	SAMN09208385	UTSOUTHWESTERN MEDICAL CENTER	SRX4092110	HiSeq X Ten	PAIRED	size fractionation	GENOMIC	2019-03-18T00:00:00Z	SRS3557951	SRP147939	PRJNA464409	Li et al. 2019, PNAS	284	5373	2250
SRR7174382	1969, n = 56147	C:35.4%[S:35.2%,D:0.2%],F:35.3%,M:29.3%,n:1658	C:32.3%[S:32.1%,D:0.2%],F:35.7%,M:32.0%,n:1367	Bungalotis erythus	Hesperiidae; Eudaminae	DWKN00000000	WGS	SAMN09208384	UTSOUTHWESTERN MEDICAL CENTER	SRX4092109	HiSeq X Ten	PAIRED	size fractionation	GENOMIC	2019-03-18T00:00:00Z	SRS3308801	SRP147939	PRJNA464409	Li et al. 2019, PNAS	263	5271	2157
SRR7174383	384, n = 80496	C:7.1%[S:4.6%,D:2.5%],F:1.7%,M:91.2%,n:1658	C:4.0%[S:2.7%,D:1.3%],F:1.7%,M:94.3%,n:1367	Autochton bipunctatus	Hesperiidae; Eudaminae	DWRZ00000000	WGS	SAMN09208429	UTSOUTHWESTERN MEDICAL CENTER	SRX4092108	HiSeq X Ten	PAIRED	size fractionation	GENOMIC	2019-03-18T00:00:00Z	SRS3308802	SRP147939	PRJNA464409	Li et al. 2019, PNAS	282	3213	1552
SRR7174384	279, n = 52852	C:0.0%[S:0.0%,D:0.0%],F:0.2%,M:99.8%,n:1658	C:0.0%[S:0.0%,D:0.0%],F:0.0%,M:100.0%,n:1367	Cecropterus acanthopoda	Hesperiidae; Pyrginae	DWKM00000000	WGS	SAMN09208389	UTSOUTHWESTERN MEDICAL CENTER	SRX4092107	HiSeq X Ten	PAIRED	size fractionation	GENOMIC	2019-03-18T00:00:00Z	SRS3557950	SRP147939	PRJNA464409	Li et al. 2019, PNAS	164	3390	1475
SRR7174385	4507, n = 31451	C:75.2%[S:74.9%,D:0.3%],F:19.2%,M:5.6%,n:1658	C:73.3%[S:73.0%,D:0.3%],F:17.6%,M:9.1%,n:1367	Phareas burnsi	Hesperiidae; Eudaminae	DWKL00000000	WGS	SAMN09208388	UTSOUTHWESTERN MEDICAL CENTER	SRX4092106	HiSeq X Ten	PAIRED	size fractionation	GENOMIC	2019-03-18T00:00:00Z	SRS3308800	SRP147939	PRJNA464409	Li et al. 2019, PNAS	290	5190	2239
SRR7174386	940, n = 113032	C:14.4%[S:14.4%,D:0.0%],F:23.8%,M:61.8%,n:1658	C:12.9%[S:12.7%,D:0.2%],F:24.1%,M:63.0%,n:1367	Drephalys kidonoi	Hesperiidae; Eudaminae	DWPI00000000	WGS	SAMN09208366	UTSOUTHWESTERN MEDICAL CENTER	SRX4092105	HiSeq X Ten	PAIRED	size fractionation	GENOMIC	2019-03-18T00:00:00Z	SRS3308799	SRP147939	PRJNA464409	Li et al. 2019, PNAS	271	3581	1648
SRR7174387	1836, n = 67670	C:40.3%[S:39.3%,D:1.0%],F:33.7%,M:26.0%,n:1658	C:37.0%[S:36.9%,D:0.1%],F:34.3%,M:28.7%,n:1367	Autochton itylus	Hesperiidae; Eudaminae	DWPH00000000	WGS	SAMN09208428	UTSOUTHWESTERN MEDICAL CENTER	SRX4092104	HiSeq X Ten	PAIRED	size fractionation	GENOMIC	2019-03-18T00:00:00Z	SRS3308797	SRP147939	PRJNA464409	Li et al. 2019, PNAS	276	5472	2264
SRR7174388	299, n = 52846	C:0.1%[S:0.1%,D:0.0%],F:0.1%,M:99.8%,n:1658	C:0.1%[S:0.1%,D:0.0%],F:0.1%,M:99.8%,n:1367	Autochton reflexus	Hesperiidae; Eudaminae	DWKK00000000	WGS	SAMN09208427	UTSOUTHWESTERN MEDICAL CENTER	SRX4092103	HiSeq X Ten	PAIRED	size fractionation	GENOMIC	2019-03-18T00:00:00Z	SRS3308798	SRP147939	PRJNA464409	Li et al. 2019, PNAS	168	1728	791
SRR7174389	2089, n = 55013	C:43.0%[S:42.6%,D:0.4%],F:37.7%,M:19.3%,n:1658	C:41.4%[S:41.3%,D:0.1%],F:36.1%,M:22.5%,n:1367	Telegonus cellus	Hesperiidae; Eudaminae	DWPG00000000	WGS	SAMN09208426	UTSOUTHWESTERN MEDICAL CENTER	SRX4092102	HiSeq X Ten	PAIRED	size fractionation	GENOMIC	2019-03-18T00:00:00Z	SRS3557949	SRP147939	PRJNA464409	Li et al. 2019, PNAS	295	3906	1877
SRR7174390	1884, n = 70361	C:46.4%[S:46.2%,D:0.2%],F:34.4%,M:19.2%,n:1658	C:41.1%[S:41.0%,D:0.1%],F:36.3%,M:22.6%,n:1367	Cecropterus bathyllus	Hesperiidae; Pyrginae	DWPF00000000	WGS	SAMN09208398	UTSOUTHWESTERN MEDICAL CENTER	SRX4092101	HiSeq X Ten	PAIRED	size fractionation	GENOMIC	2019-03-18T00:00:00Z	SRS3557965	SRP147939	PRJNA464409	Li et al. 2019, PNAS	300	3794	1796
SRR7174391	0	0	0	Cecropterus pylades pylades	Hesperiidae; Pyrginae	n/a	WGS	SAMN09208399	UTSOUTHWESTERN MEDICAL CENTER	SRX4092100	HiSeq X Ten	PAIRED	size fractionation	GENOMIC	2019-03-18T00:00:00Z	SRS3557966	SRP147939	PRJNA464409	Li et al. 2019, PNAS	299	18440	12065
SRR7174392	1365, n = 86972	C:30.5%[S:30.3%,D:0.2%],F:35.3%,M:34.2%,n:1658	C:26.2%[S:25.9%,D:0.3%],F:33.8%,M:40.0%,n:1367	Cecropterus casica	Hesperiidae; Pyrginae	DWKJ00000000	WGS	SAMN09208394	UTSOUTHWESTERN MEDICAL CENTER	SRX4092099	HiSeq X Ten	PAIRED	size fractionation	GENOMIC	2019-03-18T00:00:00Z	SRS3557964	SRP147939	PRJNA464409	Li et al. 2019, PNAS	294	4105	1823
SRR7174393	550, n = 178489	C:11.9%[S:11.9%,D:0.0%],F:22.6%,M:65.5%,n:1658	C:9.9%[S:9.7%,D:0.2%],F:24.4%,M:65.7%,n:1367	Cecropterus tehuacana	Hesperiidae; Pyrginae	DWKI00000000	WGS	SAMN09208395	UTSOUTHWESTERN MEDICAL CENTER	SRX4092098	HiSeq X Ten	PAIRED	size fractionation	GENOMIC	2019-03-18T00:00:00Z	SRS3557948	SRP147939	PRJNA464409	Li et al. 2019, PNAS	241	4368	1747
SRR7174394	3429, n = 41735	C:58.7%[S:58.3%,D:0.4%],F:29.3%,M:12.0%,n:1658	C:54.5%[S:54.1%,D:0.4%],F:30.4%,M:15.1%,n:1367	Cecropterus confusis	Hesperiidae; Pyrginae	DWTU00000000	WGS	SAMN09208396	UTSOUTHWESTERN MEDICAL CENTER	SRX4092097	HiSeq X Ten	PAIRED	size fractionation	GENOMIC	2019-03-18T00:00:00Z	SRS3557963	SRP147939	PRJNA464409	Li et al. 2019, PNAS	300	4268	1982
SRR7174395	563, n = 152515	C:10.5%[S:10.4%,D:0.1%],F:25.6%,M:63.9%,n:1658	C:8.2%[S:8.1%,D:0.1%],F:26.6%,M:65.2%,n:1367	Autochton pseudocellus	Hesperiidae; Eudaminae	DWTK00000000	WGS	SAMN09208397	UTSOUTHWESTERN MEDICAL CENTER	SRX4092096	HiSeq X Ten	PAIRED	size fractionation	GENOMIC	2019-03-18T00:00:00Z	SRS3308796	SRP147939	PRJNA464409	Li et al. 2019, PNAS	276	3727	1613
SRR7174396	261, n = 7343	C:0.0%[S:0.0%,D:0.0%],F:0.2%,M:99.8%,n:1658	C:0.0%[S:0.0%,D:0.0%],F:0.0%,M:100.0%,n:1367	Cecropterus rinta	Hesperiidae; Pyrginae	DWKH00000000	WGS	SAMN09208390	UTSOUTHWESTERN MEDICAL CENTER	SRX4092095	HiSeq X Ten	PAIRED	size fractionation	GENOMIC	2019-03-18T00:00:00Z	SRS3557947	SRP147939	PRJNA464409	Li et al. 2019, PNAS	169	1186	542
SRR7174397	823, n = 115820	C:24.3%[S:24.2%,D:0.1%],F:27.5%,M:48.2%,n:1658	C:23.0%[S:22.9%,D:0.1%],F:29.1%,M:47.9%,n:1367	Autochton zarex	Hesperiidae; Eudaminae	DWKG00000000	WGS	SAMN09208391	UTSOUTHWESTERN MEDICAL CENTER	SRX4092094	HiSeq X Ten	PAIRED	size fractionation	GENOMIC	2019-03-18T00:00:00Z	SRS3308795	SRP147939	PRJNA464409	Li et al. 2019, PNAS	228	4228	1872
SRR7174398	469, n = 155250	C:9.3%[S:9.1%,D:0.2%],F:13.8%,M:76.9%,n:1658	C:6.7%[S:6.5%,D:0.2%],F:18.8%,M:74.5%,n:1367	Autochton longipennis	Hesperiidae; Eudaminae	DWKF00000000	WGS	SAMN09208392	UTSOUTHWESTERN MEDICAL CENTER	SRX4092093	HiSeq X Ten	PAIRED	size fractionation	GENOMIC	2019-03-18T00:00:00Z	SRS3308794	SRP147939	PRJNA464409	Li et al. 2019, PNAS	231	4412	1826
SRR7174399	1441, n = 79040	C:33.2%[S:33.0%,D:0.2%],F:33.7%,M:33.1%,n:1658	C:29.1%[S:29.0%,D:0.1%],F:34.4%,M:36.5%,n:1367	Cecropterus evenus	Hesperiidae; Pyrginae	DWKE00000000	WGS	SAMN09208393	UTSOUTHWESTERN MEDICAL CENTER	SRX4092092	HiSeq X Ten	PAIRED	size fractionation	GENOMIC	2019-03-18T00:00:00Z	SRS3557945	SRP147939	PRJNA464409	Li et al. 2019, PNAS	223	4881	2124
SRR7174400	1100, n = 85780	C:17.5%[S:17.3%,D:0.2%],F:33.6%,M:48.9%,n:1658	C:14.9%[S:14.9%,D:0.0%],F:36.6%,M:48.5%,n:1367	Cupitha purreea	Hesperiidae; Hesperiinae	DWKD00000000	WGS	SAMN09208571	UTSOUTHWESTERN MEDICAL CENTER	SRX4092091	HiSeq X Ten	PAIRED	size fractionation	GENOMIC	2019-03-18T00:00:00Z	SRS3314766	SRP147939	PRJNA464409	Li et al. 2019, PNAS	295	1943	852
SRR7174401	313, n = 109581	C:0.0%[S:0.0%,D:0.0%],F:0.1%,M:99.9%,n:1658	C:0.0%[S:0.0%,D:0.0%],F:0.0%,M:100.0%,n:1367	Astictopterus jama jama	Hesperiidae; Hesperiinae	DWPE00000000	WGS	SAMN09208570	UTSOUTHWESTERN MEDICAL CENTER	SRX4092090	HiSeq X Ten	PAIRED	size fractionation	GENOMIC	2019-03-18T00:00:00Z	SRS3308793	SRP147939	PRJNA464409	Li et al. 2019, PNAS	231	1655	683
SRR7174402	883, n = 120079	C:13.9%[S:12.6%,D:1.3%],F:15.0%,M:71.1%,n:1658	C:11.1%[S:10.8%,D:0.3%],F:20.3%,M:68.6%,n:1367	Anthoptus insignis	Hesperiidae; Hesperiinae	DWRH00000000	WGS	SAMN09208588	UTSOUTHWESTERN MEDICAL CENTER	SRX4092089	HiSeq X Ten	PAIRED	size fractionation	GENOMIC	2019-03-18T00:00:00Z	SRS3308792	SRP147939	PRJNA464409	Li et al. 2019, PNAS	285	3533	1521
SRR7174403	2997, n = 41668	C:59.4%[S:58.6%,D:0.8%],F:29.1%,M:11.5%,n:1658	C:56.4%[S:56.2%,D:0.2%],F:27.8%,M:15.8%,n:1367	Racta chiria	Hesperiidae; Hesperiinae	DWKC00000000	WGS	SAMN09208589	UTSOUTHWESTERN MEDICAL CENTER	SRX4092088	HiSeq X Ten	PAIRED	size fractionation	GENOMIC	2019-03-18T00:00:00Z	SRS3308791	SRP147939	PRJNA464409	Li et al. 2019, PNAS	297	4893	2091
SRR7174404	332, n = 119842	C:1.0%[S:1.0%,D:0.0%],F:6.0%,M:93.0%,n:1658	C:0.7%[S:0.7%,D:0.0%],F:4.5%,M:94.8%,n:1367	Notamblyscirtes simius	Hesperiidae; Hesperiinae	DWKB00000000	WGS	SAMN09208580	UTSOUTHWESTERN MEDICAL CENTER	SRX4092087	HiSeq X Ten	PAIRED	size fractionation	GENOMIC	2019-03-18T00:00:00Z	SRS3314769	SRP147939	PRJNA464409	Li et al. 2019, PNAS	187	3763	1668
SRR7174405	1014, n = 88477	C:16.9%[S:16.9%,D:0.0%],F:28.6%,M:54.5%,n:1658	C:13.9%[S:13.7%,D:0.2%],F:29.7%,M:56.4%,n:1367	Euphyes dion	Hesperiidae; Hesperiinae	DWPD00000000	WGS	SAMN09208581	UTSOUTHWESTERN MEDICAL CENTER	SRX4092086	HiSeq X Ten	PAIRED	size fractionation	GENOMIC	2019-03-18T00:00:00Z	SRS3308790	SRP147939	PRJNA464409	Li et al. 2019, PNAS	299	2646	1279
SRR7174406	1897, n = 45571	C:65.7%[S:65.3%,D:0.4%],F:27.6%,M:6.7%,n:1658	C:64.6%[S:64.4%,D:0.2%],F:24.8%,M:10.6%,n:1367	Copaeodes aurantiaca	Hesperiidae; Hesperiinae	DWPC00000000	WGS	SAMN09208582	UTSOUTHWESTERN MEDICAL CENTER	SRX4092085	HiSeq X Ten	PAIRED	size fractionation	GENOMIC	2019-03-18T00:00:00Z	SRS3308789	SRP147939	PRJNA464409	Li et al. 2019, PNAS	291	4541	1889
SRR7174407	1182, n = 75309	C:27.6%[S:27.5%,D:0.1%],F:37.1%,M:35.3%,n:1658	C:25.8%[S:25.7%,D:0.1%],F:37.7%,M:36.5%,n:1367	Thymelicus lineola lineola	Hesperiidae; Hesperiinae	DWPB00000000	WGS	SAMN09208583	UTSOUTHWESTERN MEDICAL CENTER	SRX4092084	HiSeq X Ten	PAIRED	size fractionation	GENOMIC	2019-03-18T00:00:00Z	SRS3308788	SRP147939	PRJNA464409	Li et al. 2019, PNAS	264	4082	1752
SRR7174408	3804, n = 23948	C:69.6%[S:69.1%,D:0.5%],F:24.2%,M:6.2%,n:1658	C:69.0%[S:68.7%,D:0.3%],F:21.1%,M:9.9%,n:1367	Panoquina ocola ocola	Hesperiidae; Hesperiinae	DWKA00000000	WGS	SAMN09208584	UTSOUTHWESTERN MEDICAL CENTER	SRX4092083	HiSeq X Ten	PAIRED	size fractionation	GENOMIC	2019-03-18T00:00:00Z	SRS3308787	SRP147939	PRJNA464409	Li et al. 2019, PNAS	291	5945	2558
SRR7174409	6101, n = 19290	C:74.9%[S:74.7%,D:0.2%],F:19.8%,M:5.3%,n:1658	C:72.4%[S:72.2%,D:0.2%],F:19.1%,M:8.5%,n:1367	Calpodes ethlius	Hesperiidae; Hesperiinae	DWPA00000000	WGS	SAMN09208585	UTSOUTHWESTERN MEDICAL CENTER	SRX4092082	HiSeq X Ten	PAIRED	size fractionation	GENOMIC	2019-03-18T00:00:00Z	SRS3308786	SRP147939	PRJNA464409	Li et al. 2019, PNAS	290	4548	1842
SRR7174410	8111, n = 14833	C:82.4%[S:82.0%,D:0.4%],F:13.6%,M:4.0%,n:1658	C:80.6%[S:80.3%,D:0.3%],F:12.0%,M:7.4%,n:1367	Asbolis capucinus	Hesperiidae; Hesperiinae	DWJZ00000000	WGS	SAMN09208586	UTSOUTHWESTERN MEDICAL CENTER	SRX4092081	HiSeq X Ten	PAIRED	size fractionation	GENOMIC	2019-03-18T00:00:00Z	SRS3308785	SRP147939	PRJNA464409	Li et al. 2019, PNAS	291	5722	2310
SRR7174411	1953, n = 61369	C:43.8%[S:43.7%,D:0.1%],F:36.5%,M:19.7%,n:1658	C:41.2%[S:41.1%,D:0.1%],F:35.8%,M:23.0%,n:1367	Choranthus vitellius	Hesperiidae; Hesperiinae	DWOZ00000000	WGS	SAMN09208587	UTSOUTHWESTERN MEDICAL CENTER	SRX4092080	HiSeq X Ten	PAIRED	size fractionation	GENOMIC	2019-03-18T00:00:00Z	SRS3308784	SRP147939	PRJNA464409	Li et al. 2019, PNAS	295	4575	1980
SRR7174412	1041, n = 8650	C:26.7%[S:26.0%,D:0.7%],F:7.7%,M:65.6%,n:1658	C:24.2%[S:24.1%,D:0.1%],F:9.1%,M:66.7%,n:1367	Aguna camagura	Hesperiidae; Eudaminae	DWJY00000000	WGS	SAMN09208441	UTSOUTHWESTERN MEDICAL CENTER	SRX4092079	HiSeq X Ten	PAIRED	size fractionation	GENOMIC	2019-03-18T00:00:00Z	SRS3308783	SRP147939	PRJNA464409	Li et al. 2019, PNAS	151	2393	1075
SRR7174413	848, n = 107260	C:18.8%[S:16.0%,D:2.8%],F:18.9%,M:62.3%,n:1658	C:16.1%[S:15.7%,D:0.4%],F:26.8%,M:57.1%,n:1367	Aguna metophis	Hesperiidae; Eudaminae	DWJX00000000	WGS	SAMN09208440	UTSOUTHWESTERN MEDICAL CENTER	SRX4092078	HiSeq X Ten	PAIRED	size fractionation	GENOMIC	2019-03-18T00:00:00Z	SRS3308782	SRP147939	PRJNA464409	Li et al. 2019, PNAS	182	4249	1780
SRR7174414	1341, n = 74028	C:38.8%[S:38.6%,D:0.2%],F:34.1%,M:27.1%,n:1658	C:35.0%[S:34.6%,D:0.4%],F:36.8%,M:28.2%,n:1367	Zeutus zeutus	Hesperiidae; Eudaminae	DWJW00000000	WGS	SAMN09208443	UTSOUTHWESTERN MEDICAL CENTER	SRX4092077	HiSeq X Ten	PAIRED	size fractionation	GENOMIC	2019-03-18T00:00:00Z	SRS3557946	SRP147939	PRJNA464409	Li et al. 2019, PNAS	189	6562	2885
SRR7174415	371, n = 182524	C:10.1%[S:8.7%,D:1.4%],F:10.7%,M:79.2%,n:1658	C:7.6%[S:7.2%,D:0.4%],F:16.9%,M:75.5%,n:1367	Aguna claxon	Hesperiidae; Eudaminae	DWRG00000000	WGS	SAMN09208442	UTSOUTHWESTERN MEDICAL CENTER	SRX4092076	HiSeq X Ten	PAIRED	size fractionation	GENOMIC	2019-03-18T00:00:00Z	SRS3308781	SRP147939	PRJNA464409	Li et al. 2019, PNAS	170	4514	2007
SRR7174416	355, n = 196920	C:1.9%[S:1.9%,D:0.0%],F:7.7%,M:90.4%,n:1658	C:1.9%[S:1.9%,D:0.0%],F:10.1%,M:88.0%,n:1367	Lobocla nepos	Hesperiidae; Eudaminae	DWJV00000000	WGS	SAMN09208445	UTSOUTHWESTERN MEDICAL CENTER	SRX4092075	HiSeq X Ten	PAIRED	size fractionation	GENOMIC	2019-03-18T00:00:00Z	SRS3308780	SRP147939	PRJNA464409	Li et al. 2019, PNAS	225	2532	1021
SRR7174417	1077, n = 109830	C:28.5%[S:28.0%,D:0.5%],F:23.8%,M:47.7%,n:1658	C:25.8%[S:25.5%,D:0.3%],F:28.9%,M:45.3%,n:1367	Lobocla liliana liliana	Hesperiidae; Eudaminae	DWJU00000000	WGS	SAMN09208444	UTSOUTHWESTERN MEDICAL CENTER	SRX4092074	HiSeq X Ten	PAIRED	size fractionation	GENOMIC	2019-03-18T00:00:00Z	SRS3308779	SRP147939	PRJNA464409	Li et al. 2019, PNAS	298	3234	1487
SRR7174418	298, n = 92669	C:0.4%[S:0.4%,D:0.0%],F:2.9%,M:96.7%,n:1658	C:0.3%[S:0.3%,D:0.0%],F:2.9%,M:96.8%,n:1367	Lobotractus cyda	Hesperiidae; Eudaminae	DWJT00000000	WGS	SAMN09208447	UTSOUTHWESTERN MEDICAL CENTER	SRX4092073	HiSeq X Ten	PAIRED	size fractionation	GENOMIC	2019-03-18T00:00:00Z	SRS3557944	SRP147939	PRJNA464409	Li et al. 2019, PNAS	187	2916	1206
SRR7174419	1250, n = 83375	C:12.7%[S:12.7%,D:0.0%],F:29.9%,M:57.4%,n:1658	C:13.0%[S:13.0%,D:0.0%],F:33.2%,M:53.8%,n:1367	Lobotractus valeriana	Hesperiidae; Eudaminae	DWOY00000000	WGS	SAMN09208446	UTSOUTHWESTERN MEDICAL CENTER	SRX4092072	HiSeq X Ten	PAIRED	size fractionation	GENOMIC	2019-03-18T00:00:00Z	SRS3557943	SRP147939	PRJNA464409	Li et al. 2019, PNAS	178	4771	2101
SRR7174420	2610, n = 46198	C:51.7%[S:51.3%,D:0.4%],F:32.6%,M:15.7%,n:1658	C:48.1%[S:48.0%,D:0.1%],F:32.9%,M:19.0%,n:1367	Codatractus imalena	Hesperiidae; Eudaminae	DWJS00000000	WGS	SAMN09208449	UTSOUTHWESTERN MEDICAL CENTER	SRX4092071	HiSeq X Ten	PAIRED	size fractionation	GENOMIC	2019-03-18T00:00:00Z	SRS3308778	SRP147939	PRJNA464409	Li et al. 2019, PNAS	288	5243	2186
SRR7174421	861, n = 126985	C:21.3%[S:21.2%,D:0.1%],F:33.5%,M:45.2%,n:1658	C:18.6%[S:18.4%,D:0.2%],F:33.4%,M:48.0%,n:1367	Codatractus cyledis	Hesperiidae; Eudaminae	DWJR00000000	WGS	SAMN09208448	UTSOUTHWESTERN MEDICAL CENTER	SRX4092070	HiSeq X Ten	PAIRED	size fractionation	GENOMIC	2019-03-18T00:00:00Z	SRS3308777	SRP147939	PRJNA464409	Li et al. 2019, PNAS	247	3917	1575
SRR7174422	3516, n = 30264	C:59.8%[S:59.6%,D:0.2%],F:30.1%,M:10.1%,n:1658	C:59.6%[S:59.3%,D:0.3%],F:27.1%,M:13.3%,n:1367	Hesperia meskei straton	Hesperiidae; Hesperiinae	DWJQ00000000	WGS	SAMN09208579	UTSOUTHWESTERN MEDICAL CENTER	SRX4092069	HiSeq X Ten	PAIRED	size fractionation	GENOMIC	2019-03-18T00:00:00Z	SRS3308776	SRP147939	PRJNA464409	Li et al. 2019, PNAS	300	4378	2043
SRR7174423	1071, n = 103297	C:23.0%[S:23.0%,D:0.0%],F:38.4%,M:38.6%,n:1658	C:21.5%[S:21.4%,D:0.1%],F:37.1%,M:41.4%,n:1367	Atrytonopsis hianna hianna	Hesperiidae; Hesperiinae	DWJP00000000	WGS	SAMN09208578	UTSOUTHWESTERN MEDICAL CENTER	SRX4092068	HiSeq X Ten	PAIRED	size fractionation	GENOMIC	2019-03-18T00:00:00Z	SRS3308774	SRP147939	PRJNA464409	Li et al. 2019, PNAS	286	4907	2144
SRR7174424	784, n = 81796	C:9.6%[S:9.5%,D:0.1%],F:27.6%,M:62.8%,n:1658	C:7.2%[S:7.1%,D:0.1%],F:27.4%,M:65.4%,n:1367	Aeromachus stigmata shanda	Hesperiidae; Hesperiinae	DWJO00000000	WGS	SAMN09208568	UTSOUTHWESTERN MEDICAL CENTER	SRX4092067	HiSeq X Ten	PAIRED	size fractionation	GENOMIC	2019-03-18T00:00:00Z	SRS3308775	SRP147939	PRJNA464409	Li et al. 2019, PNAS	264	2784	1181
SRR7174425	6057, n = 18312	C:74.5%[S:74.1%,D:0.4%],F:18.0%,M:7.5%,n:1658	C:72.3%[S:72.1%,D:0.2%],F:18.6%,M:9.1%,n:1367	Carystus phorcus	Hesperiidae; Hesperiinae	DWJN00000000	WGS	SAMN09208597	UTSOUTHWESTERN MEDICAL CENTER	SRX4092066	HiSeq X Ten	PAIRED	size fractionation	GENOMIC	2019-03-18T00:00:00Z	SRS3308772	SRP147939	PRJNA464409	Li et al. 2019, PNAS	297	6239	2700
SRR7174426	2287, n = 33769	C:42.0%[S:41.8%,D:0.2%],F:32.8%,M:25.2%,n:1658	C:40.5%[S:40.4%,D:0.1%],F:32.5%,M:27.0%,n:1367	Nastra julia	Hesperiidae; Hesperiinae	DWOX00000000	WGS	SAMN09208590	UTSOUTHWESTERN MEDICAL CENTER	SRX4092065	HiSeq X Ten	PAIRED	size fractionation	GENOMIC	2019-03-18T00:00:00Z	SRS3308773	SRP147939	PRJNA464409	Li et al. 2019, PNAS	299	2917	1381
SRR7174427	382, n = 160285	C:3.4%[S:3.4%,D:0.0%],F:5.3%,M:91.3%,n:1658	C:0.4%[S:0.4%,D:0.0%],F:1.6%,M:98.0%,n:1367	Pyrrhopygopsis socrates	Hesperiidae; Hesperiinae	DWTJ00000000	WGS	SAMN09208595	UTSOUTHWESTERN MEDICAL CENTER	SRX4092064	HiSeq X Ten	PAIRED	size fractionation	GENOMIC	2019-03-18T00:00:00Z	SRS3308771	SRP147939	PRJNA464409	Li et al. 2019, PNAS	235	2010	993
SRR7174428	974, n = 88255	C:24.7%[S:24.6%,D:0.1%],F:37.3%,M:38.0%,n:1658	C:24.1%[S:24.1%,D:0.0%],F:40.3%,M:35.6%,n:1367	Wahydra kenava	Hesperiidae; Hesperiinae	DWJM00000000	WGS	SAMN09208594	UTSOUTHWESTERN MEDICAL CENTER	SRX4092063	HiSeq X Ten	PAIRED	size fractionation	GENOMIC	2019-03-18T00:00:00Z	SRS3308770	SRP147939	PRJNA464409	Li et al. 2019, PNAS	195	3976	1675
SRR7174429	470, n = 151864	C:3.0%[S:3.0%,D:0.0%],F:9.2%,M:87.8%,n:1658	C:1.0%[S:1.0%,D:0.0%],F:6.0%,M:93.0%,n:1367	Ampittia dioscorides camertes	Hesperiidae; Hesperiinae	DWOW00000000	WGS	SAMN09208569	UTSOUTHWESTERN MEDICAL CENTER	SRX4092062	HiSeq X Ten	PAIRED	size fractionation	GENOMIC	2019-03-18T00:00:00Z	SRS3308769	SRP147939	PRJNA464409	Li et al. 2019, PNAS	283	2712	1108
SRR7174430	1559, n = 75691	C:31.5%[S:31.4%,D:0.1%],F:41.2%,M:27.3%,n:1658	C:31.0%[S:30.9%,D:0.1%],F:38.7%,M:30.3%,n:1367	Niconiades incomptus	Hesperiidae; Hesperiinae	DWOV00000000	WGS	SAMN09208592	UTSOUTHWESTERN MEDICAL CENTER	SRX4092061	HiSeq X Ten	PAIRED	size fractionation	GENOMIC	2019-03-18T00:00:00Z	SRS3308768	SRP147939	PRJNA464409	Li et al. 2019, PNAS	281	4201	1942
SRR7174431	1139, n = 91427	C:27.0%[S:26.9%,D:0.1%],F:37.8%,M:35.2%,n:1658	C:26.2%[S:26.0%,D:0.2%],F:39.1%,M:34.7%,n:1367	Tosta tosta	Hesperiidae; Pyrginae	DWJL00000000	WGS	SAMN09208489	UTSOUTHWESTERN MEDICAL CENTER	SRX4092060	HiSeq X Ten	PAIRED	size fractionation	GENOMIC	2019-03-18T00:00:00Z	SRS3308767	SRP147939	PRJNA464409	Li et al. 2019, PNAS	246	4979	2063
SRR7174432	623, n = 138626	C:7.5%[S:7.5%,D:0.0%],F:24.4%,M:68.1%,n:1658	C:6.4%[S:6.4%,D:0.0%],F:22.7%,M:70.9%,n:1367	Aethilla lavochrea	Hesperiidae; Pyrginae	DWOU00000000	WGS	SAMN09208488	UTSOUTHWESTERN MEDICAL CENTER	SRX4092059	HiSeq X Ten	PAIRED	size fractionation	GENOMIC	2019-03-18T00:00:00Z	SRS3308766	SRP147939	PRJNA464409	Li et al. 2019, PNAS	233	3096	1418
SRR7174433	379, n = 146387	C:6.4%[S:6.3%,D:0.1%],F:11.6%,M:82.0%,n:1658	C:2.8%[S:2.7%,D:0.1%],F:14.0%,M:83.2%,n:1367	Jera tricuspidata	Hesperiidae; Pyrginae	DWRF00000000	WGS	SAMN09208487	UTSOUTHWESTERN MEDICAL CENTER	SRX4092058	HiSeq X Ten	PAIRED	size fractionation	GENOMIC	2019-03-18T00:00:00Z	SRS3308765	SRP147939	PRJNA464409	Li et al. 2019, PNAS	217	3145	1426
SRR7174434	6040, n = 19095	C:75.6%[S:75.2%,D:0.4%],F:19.1%,M:5.3%,n:1658	C:74.6%[S:74.3%,D:0.3%],F:16.8%,M:8.6%,n:1367	Croniades pieria auraria	Hesperiidae; Pyrginae	DWJK00000000	WGS	SAMN09208486	UTSOUTHWESTERN MEDICAL CENTER	SRX4092057	HiSeq X Ten	PAIRED	size fractionation	GENOMIC	2019-03-18T00:00:00Z	SRS3308764	SRP147939	PRJNA464409	Li et al. 2019, PNAS	280	6244	2675
SRR7174435	1931, n = 53263	C:35.5%[S:33.4%,D:2.1%],F:29.4%,M:35.1%,n:1658	C:33.6%[S:32.7%,D:0.9%],F:33.7%,M:32.7%,n:1367	Metardaris cosinga cedra	Hesperiidae; Pyrginae	DWRE00000000	WGS	SAMN09208485	UTSOUTHWESTERN MEDICAL CENTER	SRX4092056	HiSeq X Ten	PAIRED	size fractionation	GENOMIC	2019-03-18T00:00:00Z	SRS3308763	SRP147939	PRJNA464409	Li et al. 2019, PNAS	254	5352	2330
SRR7174436	926, n = 118468	C:18.2%[S:18.2%,D:0.0%],F:32.2%,M:49.6%,n:1658	C:14.3%[S:14.2%,D:0.1%],F:32.8%,M:52.9%,n:1367	Pyrrhopyge hadassa	Hesperiidae; Pyrginae	DWOT00000000	WGS	SAMN09208484	UTSOUTHWESTERN MEDICAL CENTER	SRX4092055	HiSeq X Ten	PAIRED	size fractionation	GENOMIC	2019-03-18T00:00:00Z	SRS3308762	SRP147939	PRJNA464409	Li et al. 2019, PNAS	261	5172	2168
SRR7174437	327, n = 68774	C:0.7%[S:0.7%,D:0.0%],F:3.7%,M:95.6%,n:1658	C:1.0%[S:1.0%,D:0.0%],F:4.8%,M:94.2%,n:1367	Oxynetra aureopecta	Hesperiidae; Pyrginae	DWJJ00000000	WGS	SAMN09208483	UTSOUTHWESTERN MEDICAL CENTER	SRX4092054	HiSeq X Ten	PAIRED	size fractionation	GENOMIC	2019-03-18T00:00:00Z	SRS3308761	SRP147939	PRJNA464409	Li et al. 2019, PNAS	182	3297	1520
SRR7174438	386, n = 157324	C:2.6%[S:2.6%,D:0.0%],F:3.3%,M:94.1%,n:1658	C:0.7%[S:0.7%,D:0.0%],F:2.9%,M:96.4%,n:1367	Zonia zonia panamensis	Hesperiidae; Pyrginae	DWJI00000000	WGS	SAMN09208482	UTSOUTHWESTERN MEDICAL CENTER	SRX4092053	HiSeq X Ten	PAIRED	size fractionation	GENOMIC	2019-03-18T00:00:00Z	SRS3308760	SRP147939	PRJNA464409	Li et al. 2019, PNAS	136	3814	1662
SRR7174439	5730, n = 13972	C:75.9%[S:75.6%,D:0.3%],F:17.4%,M:6.7%,n:1658	C:73.9%[S:73.7%,D:0.2%],F:16.2%,M:9.9%,n:1367	Passova gellias	Hesperiidae; Pyrginae	DWUN00000000	WGS	SAMN09208481	UTSOUTHWESTERN MEDICAL CENTER	SRX4092052	HiSeq X Ten	PAIRED	size fractionation	GENOMIC	2019-03-18T00:00:00Z	SRS3308759	SRP147939	PRJNA464409	Li et al. 2019, PNAS	258	6040	2459
SRR7174440	2316, n = 33560	C:59.6%[S:59.2%,D:0.4%],F:25.8%,M:14.6%,n:1658	C:59.5%[S:59.1%,D:0.4%],F:26.4%,M:14.1%,n:1367	Tagiades litigiosa	Hesperiidae; Pyrginae	DWJH00000000	WGS	SAMN09208480	UTSOUTHWESTERN MEDICAL CENTER	SRX4092051	HiSeq X Ten	PAIRED	size fractionation	GENOMIC	2019-03-18T00:00:00Z	SRS3308758	SRP147939	PRJNA464409	Li et al. 2019, PNAS	288	2959	1387
SRR7174441	1122, n = 107898	C:22.9%[S:22.6%,D:0.3%],F:33.9%,M:43.2%,n:1658	C:21.0%[S:20.9%,D:0.1%],F:35.9%,M:43.1%,n:1367	Ridens mephitis	Hesperiidae; Eudaminae	DWOS00000000	WGS	SAMN09208452	UTSOUTHWESTERN MEDICAL CENTER	SRX4092050	HiSeq X Ten	PAIRED	size fractionation	GENOMIC	2019-03-18T00:00:00Z	SRS3308757	SRP147939	PRJNA464409	Li et al. 2019, PNAS	173	4655	2317
SRR7174442	1612, n = 81011	C:36.0%[S:35.6%,D:0.4%],F:38.0%,M:26.0%,n:1658	C:33.6%[S:33.5%,D:0.1%],F:36.3%,M:30.1%,n:1367	Venada nevada	Hesperiidae; Eudaminae	DWOR00000000	WGS	SAMN09208453	UTSOUTHWESTERN MEDICAL CENTER	SRX4092049	HiSeq X Ten	PAIRED	size fractionation	GENOMIC	2019-03-18T00:00:00Z	SRS3308756	SRP147939	PRJNA464409	Li et al. 2019, PNAS	221	3464	1637
SRR7174443	2665, n = 47585	C:48.9%[S:48.5%,D:0.4%],F:37.7%,M:13.4%,n:1658	C:49.3%[S:49.2%,D:0.1%],F:33.7%,M:17.0%,n:1367	Codatractus alcaeus	Hesperiidae; Eudaminae	DWOQ00000000	WGS	SAMN09208450	UTSOUTHWESTERN MEDICAL CENTER	SRX4092048	HiSeq X Ten	PAIRED	size fractionation	GENOMIC	2019-03-18T00:00:00Z	SRS3308755	SRP147939	PRJNA464409	Li et al. 2019, PNAS	270	5204	2209
SRR7174444	1504, n = 91521	C:48.3%[S:46.7%,D:1.6%],F:28.8%,M:22.9%,n:1658	C:45.7%[S:45.0%,D:0.7%],F:28.9%,M:25.4%,n:1367	Zestusa dorus	Hesperiidae; Eudaminae	DWRW00000000	WGS	SAMN09208451	UTSOUTHWESTERN MEDICAL CENTER	SRX4092047	HiSeq X Ten	PAIRED	size fractionation	GENOMIC	2019-03-18T00:00:00Z	SRS3308754	SRP147939	PRJNA464409	Li et al. 2019, PNAS	191	6413	2780
SRR7174445	0	0	0	Ectomis kanshul	Hesperiidae; Eudaminae	n/a	WGS	SAMN09208456	UTSOUTHWESTERN MEDICAL CENTER	SRX4092046	HiSeq X Ten	PAIRED	size fractionation	GENOMIC	2019-03-18T00:00:00Z	SRS3557942	SRP147939	PRJNA464409	Li et al. 2019, PNAS	213	3109	1359
SRR7174446	1676, n = 80196	C:36.7%[S:36.4%,D:0.3%],F:37.7%,M:25.6%,n:1658	C:34.2%[S:33.9%,D:0.3%],F:37.5%,M:28.3%,n:1367	Ectomis octomaculata	Hesperiidae; Eudaminae	DWJG00000000	WGS	SAMN09208457	UTSOUTHWESTERN MEDICAL CENTER	SRX4092045	HiSeq X Ten	PAIRED	size fractionation	GENOMIC	2019-03-18T00:00:00Z	SRS3557941	SRP147939	PRJNA464409	Li et al. 2019, PNAS	292	3871	1772
SRR7174447	1863, n = 71705	C:40.8%[S:40.6%,D:0.2%],F:35.7%,M:23.5%,n:1658	C:38.5%[S:38.2%,D:0.3%],F:35.5%,M:26.0%,n:1367	Cephise aelius	Hesperiidae; Eudaminae	DWOP00000000	WGS	SAMN09208454	UTSOUTHWESTERN MEDICAL CENTER	SRX4092044	HiSeq X Ten	PAIRED	size fractionation	GENOMIC	2019-03-18T00:00:00Z	SRS3308753	SRP147939	PRJNA464409	Li et al. 2019, PNAS	294	4399	2032
SRR7174448	1563, n = 70876	C:40.0%[S:39.9%,D:0.1%],F:38.8%,M:21.2%,n:1658	C:39.9%[S:39.8%,D:0.1%],F:37.7%,M:22.4%,n:1367	Ectomis asine	Hesperiidae; Eudaminae	DWOO00000000	WGS	SAMN09208455	UTSOUTHWESTERN MEDICAL CENTER	SRX4092043	HiSeq X Ten	PAIRED	size fractionation	GENOMIC	2019-03-18T00:00:00Z	SRS3557940	SRP147939	PRJNA464409	Li et al. 2019, PNAS	198	4357	1773
SRR7174449	777, n = 105683	C:18.3%[S:18.2%,D:0.1%],F:29.8%,M:51.9%,n:1658	C:16.1%[S:16.0%,D:0.1%],F:30.7%,M:53.2%,n:1367	Ectomis labriaris	Hesperiidae; Eudaminae	DWJF00000000	WGS	SAMN09208458	UTSOUTHWESTERN MEDICAL CENTER	SRX4092042	HiSeq X Ten	PAIRED	size fractionation	GENOMIC	2019-03-18T00:00:00Z	SRS3557939	SRP147939	PRJNA464409	Li et al. 2019, PNAS	185	4007	1836
SRR7174450	322, n = 57330	C:5.0%[S:4.0%,D:1.0%],F:1.4%,M:93.6%,n:1658	C:3.1%[S:2.6%,D:0.5%],F:1.4%,M:95.5%,n:1367	Ectomis perniciosus	Hesperiidae; Eudaminae	DWJE00000000	WGS	SAMN09208459	UTSOUTHWESTERN MEDICAL CENTER	SRX4092041	HiSeq X Ten	PAIRED	size fractionation	GENOMIC	2019-03-18T00:00:00Z	SRS3557937	SRP147939	PRJNA464409	Li et al. 2019, PNAS	175	6216	2664
SRR7174451	0	0	0	Porphyrogenes calathana	Hesperiidae; Eudaminae	n/a	WGS	SAMN09208378	UTSOUTHWESTERN MEDICAL CENTER	SRX4092040	HiSeq X Ten	PAIRED	size fractionation	GENOMIC	2019-03-18T00:00:00Z	SRS3557938	SRP147939	PRJNA464409	Li et al. 2019, PNAS	293	2869	1315
SRR7174452	0	0	0	Porphyrogenes peterwegei	Hesperiidae; Eudaminae	n/a	WGS	SAMN09208379	UTSOUTHWESTERN MEDICAL CENTER	SRX4092039	HiSeq X Ten	PAIRED	size fractionation	GENOMIC	2019-03-18T00:00:00Z	SRS3308752	SRP147939	PRJNA464409	Li et al. 2019, PNAS	294	3205	1535
SRR7174453	9497, n = 12828	C:76.7%[S:76.4%,D:0.3%],F:19.1%,M:4.2%,n:1658	C:75.1%[S:74.8%,D:0.3%],F:18.1%,M:6.8%,n:1367	Phocides pigmalion okeechobee	Hesperiidae; Eudaminae	DWON00000000	WGS	SAMN09208372	UTSOUTHWESTERN MEDICAL CENTER	SRX4092038	HiSeq X Ten	PAIRED	size fractionation	GENOMIC	2019-03-18T00:00:00Z	SRS3557962	SRP147939	PRJNA464409	Li et al. 2019, PNAS	300	4094	1890
SRR7174454	573, n = 130173	C:9.1%[S:9.1%,D:0.0%],F:22.6%,M:68.3%,n:1658	C:7.5%[S:7.4%,D:0.1%],F:23.6%,M:68.9%,n:1367	Pseudonascus paulliniae	Hesperiidae; Eudaminae	DWTI00000000	WGS	SAMN09208373	UTSOUTHWESTERN MEDICAL CENTER	SRX4092037	HiSeq X Ten	PAIRED	size fractionation	GENOMIC	2019-03-18T00:00:00Z	SRS3308751	SRP147939	PRJNA464409	Li et al. 2019, PNAS	267	2429	1183
SRR7174455	0	0	0	Phanus vitreus	Hesperiidae; Eudaminae	n/a	WGS	SAMN09208370	UTSOUTHWESTERN MEDICAL CENTER	SRX4092036	HiSeq X Ten	PAIRED	size fractionation	GENOMIC	2019-03-18T00:00:00Z	SRS3308750	SRP147939	PRJNA464409	Li et al. 2019, PNAS	299	2419	1189
SRR7174456	0	0	0	Tarsoctenus corytus corba	Hesperiidae; Eudaminae	n/a	WGS	SAMN09208371	UTSOUTHWESTERN MEDICAL CENTER	SRX4092035	HiSeq X Ten	PAIRED	size fractionation	GENOMIC	2019-03-18T00:00:00Z	SRS3308749	SRP147939	PRJNA464409	Li et al. 2019, PNAS	231	1420	583
SRR7174457	978, n = 99716	C:22.5%[S:22.3%,D:0.2%],F:27.4%,M:50.1%,n:1658	C:18.8%[S:18.7%,D:0.1%],F:28.7%,M:52.5%,n:1367	Aurina azines	Hesperiidae; Eudaminae	DWJD00000000	WGS	SAMN09208376	UTSOUTHWESTERN MEDICAL CENTER	SRX4092034	HiSeq X Ten	PAIRED	size fractionation	GENOMIC	2019-03-18T00:00:00Z	SRS3557936	SRP147939	PRJNA464409	Li et al. 2019, PNAS	286	4370	1867
SRR7174458	287, n = 272057	C:4.7%[S:4.4%,D:0.3%],F:2.3%,M:93.0%,n:1658	C:2.0%[S:1.9%,D:0.1%],F:1.2%,M:96.8%,n:1367	Emmelus purpurascens	Hesperiidae; Hesperiinae	DWRV00000000	WGS	SAMN09208377	UTSOUTHWESTERN MEDICAL CENTER	SRX4092033	HiSeq X Ten	PAIRED	size fractionation	GENOMIC	2019-03-18T00:00:00Z	SRS3308748	SRP147939	PRJNA464409	Li et al. 2019, PNAS	198	3988	1793
SRR7174459	284, n = 105214	C:0.0%[S:0.0%,D:0.0%],F:0.7%,M:99.3%,n:1658	C:0.0%[S:0.0%,D:0.0%],F:1.2%,M:98.8%,n:1367	Nascus phocus	Hesperiidae; Eudaminae	DWJC00000000	WGS	SAMN09208374	UTSOUTHWESTERN MEDICAL CENTER	SRX4092032	HiSeq X Ten	PAIRED	size fractionation	GENOMIC	2019-03-18T00:00:00Z	SRS3557935	SRP147939	PRJNA464409	Li et al. 2019, PNAS	195	2227	1018
SRR7174460	262, n = 9115	C:0.0%[S:0.0%,D:0.0%],F:0.0%,M:100.0%,n:1658	C:0.0%[S:0.0%,D:0.0%],F:0.0%,M:100.0%,n:1367	Aurina dida	Hesperiidae; Eudaminae	DWJB00000000	WGS	SAMN09208375	UTSOUTHWESTERN MEDICAL CENTER	SRX4092031	HiSeq X Ten	PAIRED	size fractionation	GENOMIC	2019-03-18T00:00:00Z	SRS3308747	SRP147939	PRJNA464409	Li et al. 2019, PNAS	156	3191	1420
SRR7174461	376, n = 208321	C:0.6%[S:0.6%,D:0.0%],F:3.3%,M:96.1%,n:1658	C:0.5%[S:0.5%,D:0.0%],F:1.6%,M:97.9%,n:1367	Timochares trifasciata	Hesperiidae; Pyrginae	DWOM00000000	WGS	SAMN09208552	UTSOUTHWESTERN MEDICAL CENTER	SRX4092030	HiSeq X Ten	PAIRED	size fractionation	GENOMIC	2019-03-18T00:00:00Z	SRS3308746	SRP147939	PRJNA464409	Li et al. 2019, PNAS	263	2679	1205
SRR7174462	495, n = 161104	C:3.8%[S:3.8%,D:0.0%],F:15.1%,M:81.1%,n:1658	C:2.8%[S:2.8%,D:0.0%],F:12.9%,M:84.3%,n:1367	Camptopleura auxo	Hesperiidae; Pyrginae	DWOL00000000	WGS	SAMN09208553	UTSOUTHWESTERN MEDICAL CENTER	SRX4092029	HiSeq X Ten	PAIRED	size fractionation	GENOMIC	2019-03-18T00:00:00Z	SRS3308744	SRP147939	PRJNA464409	Li et al. 2019, PNAS	240	3976	1842
SRR7174463	469, n = 181701	C:8.9%[S:8.9%,D:0.0%],F:22.5%,M:68.6%,n:1658	C:7.1%[S:7.0%,D:0.1%],F:21.7%,M:71.2%,n:1367	Cycloglypha thrasibulus	Hesperiidae; Pyrginae	DWTM00000000	WGS	SAMN09208550	UTSOUTHWESTERN MEDICAL CENTER	SRX4092028	HiSeq X Ten	PAIRED	size fractionation	GENOMIC	2019-03-18T00:00:00Z	SRS3308745	SRP147939	PRJNA464409	Li et al. 2019, PNAS	289	4057	1925
SRR7174464	729, n = 139545	C:16.5%[S:16.3%,D:0.2%],F:29.0%,M:54.5%,n:1658	C:15.6%[S:15.5%,D:0.1%],F:32.8%,M:51.6%,n:1367	Ebrietas anacreon	Hesperiidae; Pyrginae	DWOK00000000	WGS	SAMN09208551	UTSOUTHWESTERN MEDICAL CENTER	SRX4092027	HiSeq X Ten	PAIRED	size fractionation	GENOMIC	2019-03-18T00:00:00Z	SRS3308743	SRP147939	PRJNA464409	Li et al. 2019, PNAS	294	3651	1713
SRR7174465	0	0	0	Ephyriades brunnea brunnea	Hesperiidae; Pyrginae	n/a	WGS	SAMN09208556	UTSOUTHWESTERN MEDICAL CENTER	SRX4092026	HiSeq X Ten	PAIRED	size fractionation	GENOMIC	2019-03-18T00:00:00Z	SRS3308742	SRP147939	PRJNA464409	Li et al. 2019, PNAS	272	4345	1814
SRR7174466	955, n = 77979	C:16.9%[S:16.8%,D:0.1%],F:31.2%,M:51.9%,n:1658	C:15.3%[S:15.2%,D:0.1%],F:35.0%,M:49.7%,n:1367	Gesta gesta	Hesperiidae; Pyrginae	DWJA00000000	WGS	SAMN09208557	UTSOUTHWESTERN MEDICAL CENTER	SRX4092025	HiSeq X Ten	PAIRED	size fractionation	GENOMIC	2019-03-18T00:00:00Z	SRS3308741	SRP147939	PRJNA464409	Li et al. 2019, PNAS	201	4617	2129
SRR7174467	1423, n = 79986	C:32.5%[S:32.3%,D:0.2%],F:39.6%,M:27.9%,n:1658	C:29.4%[S:29.0%,D:0.4%],F:37.4%,M:33.2%,n:1367	Chiomara georgina	Hesperiidae; Pyrginae	DWIZ00000000	WGS	SAMN09208554	UTSOUTHWESTERN MEDICAL CENTER	SRX4092024	HiSeq X Ten	PAIRED	size fractionation	GENOMIC	2019-03-18T00:00:00Z	SRS3308739	SRP147939	PRJNA464409	Li et al. 2019, PNAS	300	2778	1288
SRR7174468	476, n = 115068	C:6.7%[S:6.0%,D:0.7%],F:7.8%,M:85.5%,n:1658	C:4.4%[S:4.3%,D:0.1%],F:10.0%,M:85.6%,n:1367	Gorgythion begga	Hesperiidae; Pyrginae	DWTH00000000	WGS	SAMN09208555	UTSOUTHWESTERN MEDICAL CENTER	SRX4092023	HiSeq X Ten	PAIRED	size fractionation	GENOMIC	2019-03-18T00:00:00Z	SRS3308740	SRP147939	PRJNA464409	Li et al. 2019, PNAS	187	2408	1014
SRR7174469	2796, n = 31842	C:49.4%[S:49.0%,D:0.4%],F:34.7%,M:15.9%,n:1658	C:49.0%[S:48.8%,D:0.2%],F:32.9%,M:18.1%,n:1367	Erynnis brizo brizo	Hesperiidae; Pyrginae	DWIY00000000	WGS	SAMN09208558	UTSOUTHWESTERN MEDICAL CENTER	SRX4092022	HiSeq X Ten	PAIRED	size fractionation	GENOMIC	2019-03-18T00:00:00Z	SRS3308738	SRP147939	PRJNA464409	Li et al. 2019, PNAS	291	4951	2469
SRR7174470	0	0	0	Heteropterus morpheus	Hesperiidae; Heteropterinae	n/a	WGS	SAMN09208559	UTSOUTHWESTERN MEDICAL CENTER	SRX4092021	HiSeq X Ten	PAIRED	size fractionation	GENOMIC	2019-03-18T00:00:00Z	SRS3308737	SRP147939	PRJNA464409	Li et al. 2019, PNAS	159	3296	1434
SRR7174471	3311, n = 29025	C:65.5%[S:65.0%,D:0.5%],F:26.1%,M:8.4%,n:1658	C:62.6%[S:62.0%,D:0.6%],F:25.6%,M:11.8%,n:1367	Carterocephalus palaemon mandan	Hesperiidae; Heteropterinae	DWTT00000000	WGS	SAMN09208560	UTSOUTHWESTERN MEDICAL CENTER	SRX4092020	HiSeq X Ten	PAIRED	size fractionation	GENOMIC	2019-03-18T00:00:00Z	SRS3308736	SRP147939	PRJNA464409	Li et al. 2019, PNAS	297	5032	2044
SRR7174472	1380, n = 76924	C:26.3%[S:26.2%,D:0.1%],F:34.7%,M:39.0%,n:1658	C:24.0%[S:23.8%,D:0.2%],F:36.4%,M:39.6%,n:1367	Piruna pirus	Hesperiidae; Heteropterinae	DWOJ00000000	WGS	SAMN09208563	UTSOUTHWESTERN MEDICAL CENTER	SRX4092019	HiSeq X Ten	PAIRED	size fractionation	GENOMIC	2019-03-18T00:00:00Z	SRS3308735	SRP147939	PRJNA464409	Li et al. 2019, PNAS	298	4047	1793
SRR7174473	837, n = 125885	C:10.0%[S:9.8%,D:0.2%],F:9.0%,M:81.0%,n:1658	C:8.1%[S:8.0%,D:0.1%],F:16.6%,M:75.3%,n:1367	Gerosis bhagava	Hesperiidae; Pyrginae	DWRD00000000	WGS	SAMN09208478	UTSOUTHWESTERN MEDICAL CENTER	SRX4092018	HiSeq X Ten	PAIRED	size fractionation	GENOMIC	2019-03-18T00:00:00Z	SRS3308734	SRP147939	PRJNA464409	Li et al. 2019, PNAS	288	3013	1393
SRR7174474	942, n = 71761	C:12.5%[S:12.4%,D:0.1%],F:26.4%,M:61.1%,n:1658	C:9.9%[S:9.7%,D:0.2%],F:29.8%,M:60.3%,n:1367	Odontoptilum angulata	Hesperiidae; Pyrginae	DWOI00000000	WGS	SAMN09208479	UTSOUTHWESTERN MEDICAL CENTER	SRX4092017	HiSeq X Ten	PAIRED	size fractionation	GENOMIC	2019-03-18T00:00:00Z	SRS3308733	SRP147939	PRJNA464409	Li et al. 2019, PNAS	250	2933	1318
SRR7174475	315, n = 123346	C:1.4%[S:1.4%,D:0.0%],F:2.5%,M:96.1%,n:1658	C:1.3%[S:1.2%,D:0.1%],F:1.8%,M:96.9%,n:1367	Trapezites symmomus	Hesperiidae; Trapezitinae	DWIX00000000	WGS	SAMN09208566	UTSOUTHWESTERN MEDICAL CENTER	SRX4092016	HiSeq X Ten	PAIRED	size fractionation	GENOMIC	2019-03-18T00:00:00Z	SRS3314765	SRP147939	PRJNA464409	Li et al. 2019, PNAS	173	2533	1097
SRR7174476	628, n = 160269	C:9.8%[S:9.8%,D:0.0%],F:25.3%,M:64.9%,n:1658	C:9.8%[S:9.8%,D:0.0%],F:27.6%,M:62.6%,n:1367	Signeta flammeata	Hesperiidae; Trapezitinae	DWOH00000000	WGS	SAMN09208567	UTSOUTHWESTERN MEDICAL CENTER	SRX4092015	HiSeq X Ten	PAIRED	size fractionation	GENOMIC	2019-03-18T00:00:00Z	SRS3308732	SRP147939	PRJNA464409	Li et al. 2019, PNAS	275	4262	1854
SRR7174477	2151, n = 36596	C:46.7%[S:46.3%,D:0.4%],F:37.3%,M:16.0%,n:1658	C:45.5%[S:45.4%,D:0.1%],F:34.1%,M:20.4%,n:1367	Hovala pardalina	Hesperiidae; Heteropterinae	DWIW00000000	WGS	SAMN09208561	UTSOUTHWESTERN MEDICAL CENTER	SRX4092014	HiSeq X Ten	PAIRED	size fractionation	GENOMIC	2019-03-18T00:00:00Z	SRS3308731	SRP147939	PRJNA464409	Li et al. 2019, PNAS	239	4279	1796
SRR7174478	0	0	0	Argopteron puelmae	Hesperiidae; Heteropterinae	n/a	WGS	SAMN09208565	UTSOUTHWESTERN MEDICAL CENTER	SRX4092013	HiSeq X Ten	PAIRED	size fractionation	GENOMIC	2019-03-18T00:00:00Z	SRS3308730	SRP147939	PRJNA464409	Li et al. 2019, PNAS	248	4012	1710
SRR7174479	0	0	0	Celaenorrhinus syllius	Hesperiidae; Pyrginae	n/a	WGS	SAMN09208472	UTSOUTHWESTERN MEDICAL CENTER	SRX4092012	HiSeq X Ten	PAIRED	size fractionation	GENOMIC	2019-03-18T00:00:00Z	SRS3308729	SRP147939	PRJNA464409	Li et al. 2019, PNAS	278	5566	2586
SRR7174480	0	0	0	Pseudocoladenia dan fabia	Hesperiidae; Pyrginae	n/a	WGS	SAMN09208473	UTSOUTHWESTERN MEDICAL CENTER	SRX4092011	HiSeq X Ten	PAIRED	size fractionation	GENOMIC	2019-03-18T00:00:00Z	SRS3308728	SRP147939	PRJNA464409	Li et al. 2019, PNAS	252	1959	869
SRR7174481	0	0	0	Cogia calchas	Hesperiidae; Eudaminae	n/a	WGS	SAMN09208470	UTSOUTHWESTERN MEDICAL CENTER	SRX4092010	HiSeq X Ten	PAIRED	size fractionation	GENOMIC	2019-03-18T00:00:00Z	SRS3308727	SRP147939	PRJNA464409	Li et al. 2019, PNAS	300	4883	2266
SRR7174482	0	0	0	Marela tamyris tamba	Hesperiidae; Eudaminae	n/a	WGS	SAMN09208471	UTSOUTHWESTERN MEDICAL CENTER	SRX4092009	HiSeq X Ten	PAIRED	size fractionation	GENOMIC	2019-03-18T00:00:00Z	SRS3308725	SRP147939	PRJNA464409	Li et al. 2019, PNAS	192	5095	2164
SRR7174483	0	0	0	Netrocoryne repanda	Hesperiidae; Pyrginae	n/a	WGS	SAMN09208476	UTSOUTHWESTERN MEDICAL CENTER	SRX4092008	HiSeq X Ten	PAIRED	size fractionation	GENOMIC	2019-03-18T00:00:00Z	SRS3308726	SRP147939	PRJNA464409	Li et al. 2019, PNAS	195	3622	1643
SRR7174484	0	0	0	Capila zennara	Hesperiidae; Pyrginae	n/a	WGS	SAMN09208477	UTSOUTHWESTERN MEDICAL CENTER	SRX4092007	HiSeq X Ten	PAIRED	size fractionation	GENOMIC	2019-03-18T00:00:00Z	SRS3308724	SRP147939	PRJNA464409	Li et al. 2019, PNAS	197	2519	1299
SRR7174485	0	0	0	Eretis melania	Hesperiidae; Pyrginae	n/a	WGS	SAMN09208474	UTSOUTHWESTERN MEDICAL CENTER	SRX4092006	HiSeq X Ten	PAIRED	size fractionation	GENOMIC	2019-03-18T00:00:00Z	SRS3308723	SRP147939	PRJNA464409	Li et al. 2019, PNAS	148	2254	988
SRR7174486	0	0	0	Sarangesa dasahara	Hesperiidae; Pyrginae	n/a	WGS	SAMN09208475	UTSOUTHWESTERN MEDICAL CENTER	SRX4092005	HiSeq X Ten	PAIRED	size fractionation	GENOMIC	2019-03-18T00:00:00Z	SRS3308722	SRP147939	PRJNA464409	Li et al. 2019, PNAS	289	2734	1276
SRR7174487	0	0	0	Pyrgus scriptura	Hesperiidae; Pyrginae	n/a	WGS	SAMN09208538	UTSOUTHWESTERN MEDICAL CENTER	SRX4092004	HiSeq X Ten	PAIRED	size fractionation	GENOMIC	2019-03-18T00:00:00Z	SRS3308721	SRP147939	PRJNA464409	Li et al. 2019, PNAS	298	5349	2251
SRR7174488	0	0	0	Chirgus limbata	Hesperiidae; Pyrginae	n/a	WGS	SAMN09208539	UTSOUTHWESTERN MEDICAL CENTER	SRX4092003	HiSeq X Ten	PAIRED	size fractionation	GENOMIC	2019-03-18T00:00:00Z	SRS3557934	SRP147939	PRJNA464409	Li et al. 2019, PNAS	177	1904	900
SRR7174489	0	0	0	Xenophanes tryxus	Hesperiidae; Pyrginae	n/a	WGS	SAMN09208534	UTSOUTHWESTERN MEDICAL CENTER	SRX4092002	HiSeq X Ten	PAIRED	size fractionation	GENOMIC	2019-03-18T00:00:00Z	SRS3308720	SRP147939	PRJNA464409	Li et al. 2019, PNAS	257	3940	1817
SRR7174490	0	0	0	Carrhenes canescens	Hesperiidae; Pyrginae	n/a	WGS	SAMN09208535	UTSOUTHWESTERN MEDICAL CENTER	SRX4092001	HiSeq X Ten	PAIRED	size fractionation	GENOMIC	2019-03-18T00:00:00Z	SRS3308718	SRP147939	PRJNA464409	Li et al. 2019, PNAS	220	3496	1660
SRR7174491	0	0	0	Trina geometrina	Hesperiidae; Pyrginae	n/a	WGS	SAMN09208536	UTSOUTHWESTERN MEDICAL CENTER	SRX4092000	HiSeq X Ten	PAIRED	size fractionation	GENOMIC	2019-03-18T00:00:00Z	SRS3308719	SRP147939	PRJNA464409	Li et al. 2019, PNAS	178	3559	1655
SRR7174492	0	0	0	Pyrgus malvae	Hesperiidae; Pyrginae	n/a	WGS	SAMN09208537	UTSOUTHWESTERN MEDICAL CENTER	SRX4091999	HiSeq X Ten	PAIRED	size fractionation	GENOMIC	2019-03-18T00:00:00Z	SRS3308717	SRP147939	PRJNA464409	Li et al. 2019, PNAS	275	3976	1853
SRR7174493	0	0	0	Timochreon satyrus	Hesperiidae; Pyrginae	n/a	WGS	SAMN09208530	UTSOUTHWESTERN MEDICAL CENTER	SRX4091998	HiSeq X Ten	PAIRED	size fractionation	GENOMIC	2019-03-18T00:00:00Z	SRS3308716	SRP147939	PRJNA464409	Li et al. 2019, PNAS	239	3523	1581
SRR7174494	0	0	0	Paches loxus	Hesperiidae; Pyrginae	n/a	WGS	SAMN09208531	UTSOUTHWESTERN MEDICAL CENTER	SRX4091997	HiSeq X Ten	PAIRED	size fractionation	GENOMIC	2019-03-18T00:00:00Z	SRS3308715	SRP147939	PRJNA464409	Li et al. 2019, PNAS	281	3859	1783
SRR7174495	0	0	0	Plumbago plumbago	Hesperiidae; Pyrginae	n/a	WGS	SAMN09208532	UTSOUTHWESTERN MEDICAL CENTER	SRX4091996	HiSeq X Ten	PAIRED	size fractionation	GENOMIC	2019-03-18T00:00:00Z	SRS3308714	SRP147939	PRJNA464409	Li et al. 2019, PNAS	158	3040	1435
SRR7174496	0	0	0	Antigonus erosus	Hesperiidae; Pyrginae	n/a	WGS	SAMN09208533	UTSOUTHWESTERN MEDICAL CENTER	SRX4091995	HiSeq X Ten	PAIRED	size fractionation	GENOMIC	2019-03-18T00:00:00Z	SRS3308713	SRP147939	PRJNA464409	Li et al. 2019, PNAS	199	3536	1651
SRR7174497	0	0	0	Euriphellus euribates	Hesperiidae; Eudaminae	n/a	WGS	SAMN09208386	UTSOUTHWESTERN MEDICAL CENTER	SRX4091994	HiSeq X Ten	PAIRED	size fractionation	GENOMIC	2019-03-18T00:00:00Z	SRS3308712	SRP147939	PRJNA464409	Li et al. 2019, PNAS	273	3301	1395
SRR7174498	0	0	0	Burnsius philetas	Hesperiidae; Pyrginae	n/a	WGS	SAMN09208541	UTSOUTHWESTERN MEDICAL CENTER	SRX4091993	HiSeq X Ten	PAIRED	size fractionation	GENOMIC	2019-03-18T00:00:00Z	SRS3557961	SRP147939	PRJNA464409	Li et al. 2019, PNAS	181	40379	20344
SRR7174499	0	0	0	Burnsius albescens	Hesperiidae; Pyrginae	n/a	WGS	SAMN09208540	UTSOUTHWESTERN MEDICAL CENTER	SRX4091992	HiSeq X Ten	PAIRED	size fractionation	GENOMIC	2019-03-18T00:00:00Z	SRS3557932	SRP147939	PRJNA464409	Li et al. 2019, PNAS	216	3332	1545
SRR7174500	853, n = 131223	C:16.0%[S:15.8%,D:0.2%],F:29.6%,M:54.4%,n:1658	C:11.9%[S:11.8%,D:0.1%],F:31.3%,M:56.8%,n:1367	Heliopetes ericetorum	Hesperiidae; Pyrginae	DWIV00000000	WGS	SAMN09208543	UTSOUTHWESTERN MEDICAL CENTER	SRX4091991	HiSeq X Ten	PAIRED	size fractionation	GENOMIC	2019-03-18T00:00:00Z	SRS3308711	SRP147939	PRJNA464409	Li et al. 2019, PNAS	288	3334	1489
SRR7174501	1137, n = 103420	C:18.7%[S:18.6%,D:0.1%],F:29.6%,M:51.7%,n:1658	C:15.5%[S:15.4%,D:0.1%],F:31.9%,M:52.6%,n:1367	Heliopyrgus sublinea	Hesperiidae; Pyrginae	DWIU00000000	WGS	SAMN09208542	UTSOUTHWESTERN MEDICAL CENTER	SRX4091990	HiSeq X Ten	PAIRED	size fractionation	GENOMIC	2019-03-18T00:00:00Z	SRS3308710	SRP147939	PRJNA464409	Li et al. 2019, PNAS	272	4560	1967
SRR7174502	460, n = 134861	C:11.2%[S:11.2%,D:0.0%],F:25.8%,M:63.0%,n:1658	C:11.4%[S:11.3%,D:0.1%],F:26.7%,M:61.9%,n:1367	Mylon lassia	Hesperiidae; Pyrginae	DWOG00000000	WGS	SAMN09208545	UTSOUTHWESTERN MEDICAL CENTER	SRX4091989	HiSeq X Ten	PAIRED	size fractionation	GENOMIC	2019-03-18T00:00:00Z	SRS3308709	SRP147939	PRJNA464409	Li et al. 2019, PNAS	287	3553	1690
SRR7174503	1602, n = 43223	C:69.5%[S:69.1%,D:0.4%],F:23.2%,M:7.3%,n:1658	C:67.4%[S:66.6%,D:0.8%],F:22.6%,M:10.0%,n:1367	Clito sp. Burns02	Hesperiidae; Pyrginae	DWOF00000000	WGS	SAMN09208544	UTSOUTHWESTERN MEDICAL CENTER	SRX4091988	HiSeq X Ten	PAIRED	size fractionation	GENOMIC	2019-03-18T00:00:00Z	SRS3314770	SRP147939	PRJNA464409	Li et al. 2019, PNAS	295	4700	2253
SRR7174504	1360, n = 65481	C:31.3%[S:31.1%,D:0.2%],F:34.3%,M:34.4%,n:1658	C:30.2%[S:30.1%,D:0.1%],F:35.8%,M:34.0%,n:1367	Potamanaxas melicertes	Hesperiidae; Pyrginae	DWOE00000000	WGS	SAMN09208547	UTSOUTHWESTERN MEDICAL CENTER	SRX4091987	HiSeq X Ten	PAIRED	size fractionation	GENOMIC	2019-03-18T00:00:00Z	SRS3308708	SRP147939	PRJNA464409	Li et al. 2019, PNAS	195	5935	2956
SRR7174505	576, n = 124231	C:9.5%[S:9.4%,D:0.1%],F:24.5%,M:66.0%,n:1658	C:7.6%[S:7.5%,D:0.1%],F:23.6%,M:68.8%,n:1367	Sostrata bifasciata nordica	Hesperiidae; Pyrginae	DWOD00000000	WGS	SAMN09208546	UTSOUTHWESTERN MEDICAL CENTER	SRX4091986	HiSeq X Ten	PAIRED	size fractionation	GENOMIC	2019-03-18T00:00:00Z	SRS3308707	SRP147939	PRJNA464409	Li et al. 2019, PNAS	251	2985	1324
SRR7174506	1840, n = 58288	C:37.2%[S:37.0%,D:0.2%],F:38.8%,M:24.0%,n:1658	C:34.6%[S:34.5%,D:0.1%],F:39.9%,M:25.5%,n:1367	Helias cama	Hesperiidae; Pyrginae	DWOC00000000	WGS	SAMN09208549	UTSOUTHWESTERN MEDICAL CENTER	SRX4091985	HiSeq X Ten	PAIRED	size fractionation	GENOMIC	2019-03-18T00:00:00Z	SRS3308706	SRP147939	PRJNA464409	Li et al. 2019, PNAS	284	3328	1549
SRR7174507	477, n = 157424	C:11.6%[S:11.5%,D:0.1%],F:24.2%,M:64.2%,n:1658	C:9.9%[S:9.8%,D:0.1%],F:27.4%,M:62.7%,n:1367	Anastrus sempiternus	Hesperiidae; Pyrginae	DWOB00000000	WGS	SAMN09208548	UTSOUTHWESTERN MEDICAL CENTER	SRX4091984	HiSeq X Ten	PAIRED	size fractionation	GENOMIC	2019-03-18T00:00:00Z	SRS3308704	SRP147939	PRJNA464409	Li et al. 2019, PNAS	287	3195	1562
SRR7174508	697, n = 122645	C:15.2%[S:15.1%,D:0.1%],F:27.1%,M:57.7%,n:1658	C:11.3%[S:11.2%,D:0.1%],F:29.8%,M:58.9%,n:1367	Telegonus hyster	Hesperiidae; Eudaminae	DWIT00000000	WGS	SAMN09208425	UTSOUTHWESTERN MEDICAL CENTER	SRX4091983	HiSeq X Ten	PAIRED	size fractionation	GENOMIC	2019-03-18T00:00:00Z	SRS3557933	SRP147939	PRJNA464409	Li et al. 2019, PNAS	235	3977	1660
SRR7174509	1875, n = 55119	C:47.1%[S:46.9%,D:0.2%],F:35.9%,M:17.0%,n:1658	C:44.3%[S:44.1%,D:0.2%],F:34.2%,M:21.5%,n:1367	Astraptes anaphus annetta	Hesperiidae; Eudaminae	DWOA00000000	WGS	SAMN09208424	UTSOUTHWESTERN MEDICAL CENTER	SRX4091982	HiSeq X Ten	PAIRED	size fractionation	GENOMIC	2019-03-18T00:00:00Z	SRS3308703	SRP147939	PRJNA464409	Li et al. 2019, PNAS	297	3660	1751
SRR7174510	1480, n = 63262	C:33.2%[S:33.2%,D:0.0%],F:37.8%,M:29.0%,n:1658	C:31.8%[S:31.7%,D:0.1%],F:37.0%,M:31.2%,n:1367	Astraptes hopfferi	Hesperiidae; Eudaminae	DWNZ00000000	WGS	SAMN09208423	UTSOUTHWESTERN MEDICAL CENTER	SRX4091981	HiSeq X Ten	PAIRED	size fractionation	GENOMIC	2019-03-18T00:00:00Z	SRS3308702	SRP147939	PRJNA464409	Li et al. 2019, PNAS	299	2477	1103
SRR7174511	4200, n = 26712	C:62.8%[S:62.4%,D:0.4%],F:25.8%,M:11.4%,n:1658	C:60.9%[S:60.6%,D:0.3%],F:25.4%,M:13.7%,n:1367	Astraptes apastus	Hesperiidae; Eudaminae	DWNY00000000	WGS	SAMN09208422	UTSOUTHWESTERN MEDICAL CENTER	SRX4091980	HiSeq X Ten	PAIRED	size fractionation	GENOMIC	2019-03-18T00:00:00Z	SRS3308701	SRP147939	PRJNA464409	Li et al. 2019, PNAS	299	3395	1595
SRR7174512	904, n = 107276	C:21.4%[S:21.2%,D:0.2%],F:31.0%,M:47.6%,n:1658	C:19.9%[S:19.8%,D:0.1%],F:31.3%,M:48.8%,n:1367	Astraptes talus	Hesperiidae; Eudaminae	DWNX00000000	WGS	SAMN09208421	UTSOUTHWESTERN MEDICAL CENTER	SRX4091979	HiSeq X Ten	PAIRED	size fractionation	GENOMIC	2019-03-18T00:00:00Z	SRS3308700	SRP147939	PRJNA464409	Li et al. 2019, PNAS	284	2186	955
SRR7174513	1602, n = 71726	C:47.9%[S:47.5%,D:0.4%],F:36.9%,M:15.2%,n:1658	C:45.1%[S:45.0%,D:0.1%],F:36.1%,M:18.8%,n:1367	Astraptes naxos	Hesperiidae; Eudaminae	DWRC00000000	WGS	SAMN09208420	UTSOUTHWESTERN MEDICAL CENTER	SRX4091978	HiSeq X Ten	PAIRED	size fractionation	GENOMIC	2019-03-18T00:00:00Z	SRS3308699	SRP147939	PRJNA464409	Li et al. 2019, PNAS	255	6013	2498
SRR7174514	372, n = 147509	C:5.4%[S:5.4%,D:0.0%],F:14.5%,M:80.1%,n:1658	C:4.1%[S:4.0%,D:0.1%],F:15.1%,M:80.8%,n:1367	Nerula fibrena	Hesperiidae; Eudaminae	DWNW00000000	WGS	SAMN09208469	UTSOUTHWESTERN MEDICAL CENTER	SRX4091977	HiSeq X Ten	PAIRED	size fractionation	GENOMIC	2019-03-18T00:00:00Z	SRS3308698	SRP147939	PRJNA464409	Li et al. 2019, PNAS	240	3990	1694
SRR7174515	2102, n = 55295	C:44.4%[S:42.7%,D:1.7%],F:32.0%,M:23.6%,n:1658	C:41.1%[S:40.7%,D:0.4%],F:33.9%,M:25.0%,n:1367	Oechydrus chersis rufus	Hesperiidae; Eudaminae	DWTS00000000	WGS	SAMN09208468	UTSOUTHWESTERN MEDICAL CENTER	SRX4091976	HiSeq X Ten	PAIRED	size fractionation	GENOMIC	2019-03-18T00:00:00Z	SRS3308697	SRP147939	PRJNA464409	Li et al. 2019, PNAS	281	6190	2515
SRR7174516	1211, n = 98650	C:24.3%[S:24.1%,D:0.2%],F:28.3%,M:47.4%,n:1658	C:23.3%[S:23.0%,D:0.3%],F:32.8%,M:43.9%,n:1367	Telicota sp. NVG-7783	Hesperiidae; Hesperiinae	DWIS00000000	WGS	SAMN09208573	UTSOUTHWESTERN MEDICAL CENTER	SRX4091975	HiSeq X Ten	PAIRED	size fractionation	GENOMIC	2019-03-18T00:00:00Z	SRS3557931	SRP147939	PRJNA464409	Li et al. 2019, PNAS	295	3927	1696
SRR7174517	437, n = 141931	C:1.2%[S:1.2%,D:0.0%],F:8.1%,M:90.7%,n:1658	C:1.0%[S:1.0%,D:0.0%],F:4.2%,M:94.8%,n:1367	Taractrocera maevius sagara	Hesperiidae; Hesperiinae	DWNV00000000	WGS	SAMN09208572	UTSOUTHWESTERN MEDICAL CENTER	SRX4091974	HiSeq X Ten	PAIRED	size fractionation	GENOMIC	2019-03-18T00:00:00Z	SRS3308696	SRP147939	PRJNA464409	Li et al. 2019, PNAS	295	1660	725
SRR7174518	962, n = 111390	C:15.8%[S:15.6%,D:0.2%],F:26.6%,M:57.6%,n:1658	C:14.2%[S:14.1%,D:0.1%],F:29.9%,M:55.9%,n:1367	Notocrypta feisthamelii	Hesperiidae; Hesperiinae	DWNU00000000	WGS	SAMN09208575	UTSOUTHWESTERN MEDICAL CENTER	SRX4091973	HiSeq X Ten	PAIRED	size fractionation	GENOMIC	2019-03-18T00:00:00Z	SRS3314767	SRP147939	PRJNA464409	Li et al. 2019, PNAS	288	2613	1227
SRR7174519	0	0	0	Erionota thrax	Hesperiidae; Hesperiinae	n/a	WGS	SAMN09208574	UTSOUTHWESTERN MEDICAL CENTER	SRX4091972	HiSeq X Ten	PAIRED	size fractionation	GENOMIC	2019-03-18T00:00:00Z	SRS3308695	SRP147939	PRJNA464409	Li et al. 2019, PNAS	291	5721	2370
SRR7174520	1502, n = 72732	C:29.2%[S:29.0%,D:0.2%],F:38.8%,M:32.0%,n:1658	C:28.3%[S:27.9%,D:0.4%],F:36.8%,M:34.9%,n:1367	Caltoris sirius fusca	Hesperiidae; Hesperiinae	DWNT00000000	WGS	SAMN09208577	UTSOUTHWESTERN MEDICAL CENTER	SRX4091971	HiSeq X Ten	PAIRED	size fractionation	GENOMIC	2019-03-18T00:00:00Z	SRS3308694	SRP147939	PRJNA464409	Li et al. 2019, PNAS	295	2471	1075
SRR7174521	541, n = 114536	C:2.0%[S:2.0%,D:0.0%],F:9.8%,M:88.2%,n:1658	C:1.8%[S:1.8%,D:0.0%],F:6.0%,M:92.2%,n:1367	Parnara guttata	Hesperiidae; Hesperiinae	DWIR00000000	WGS	SAMN09208576	UTSOUTHWESTERN MEDICAL CENTER	SRX4091970	HiSeq X Ten	PAIRED	size fractionation	GENOMIC	2019-03-18T00:00:00Z	SRS3308693	SRP147939	PRJNA464409	Li et al. 2019, PNAS	263	1742	928
SRR7174522	0	0	0	Ectomis cythna	Hesperiidae; Eudaminae	n/a	WGS	SAMN09208461	UTSOUTHWESTERN MEDICAL CENTER	SRX4091969	HiSeq X Ten	PAIRED	size fractionation	GENOMIC	2019-03-18T00:00:00Z	SRS3308692	SRP147939	PRJNA464409	Li et al. 2019, PNAS	275	9523	3984
SRR7174523	570, n = 122558	C:6.0%[S:6.0%,D:0.0%],F:15.3%,M:78.7%,n:1658	C:5.4%[S:5.3%,D:0.1%],F:14.6%,M:80.0%,n:1367	Ectomis pervivax	Hesperiidae; Eudaminae	DWIQ00000000	WGS	SAMN09208460	UTSOUTHWESTERN MEDICAL CENTER	SRX4091968	HiSeq X Ten	PAIRED	size fractionation	GENOMIC	2019-03-18T00:00:00Z	SRS3557930	SRP147939	PRJNA464409	Li et al. 2019, PNAS	256	4348	1798
SRR7174524	1514, n = 68348	C:44.4%[S:44.1%,D:0.3%],F:35.6%,M:20.0%,n:1658	C:40.9%[S:40.7%,D:0.2%],F:35.8%,M:23.3%,n:1367	Telemiades fides	Hesperiidae; Eudaminae	DWIP00000000	WGS	SAMN09208463	UTSOUTHWESTERN MEDICAL CENTER	SRX4091967	HiSeq X Ten	PAIRED	size fractionation	GENOMIC	2019-03-18T00:00:00Z	SRS3308691	SRP147939	PRJNA464409	Li et al. 2019, PNAS	198	5600	2286
SRR7174525	0	0	0	Ectomis teutas	Hesperiidae; Eudaminae	n/a	WGS	SAMN09208462	UTSOUTHWESTERN MEDICAL CENTER	SRX4091966	HiSeq X Ten	PAIRED	size fractionation	GENOMIC	2019-03-18T00:00:00Z	SRS3557929	SRP147939	PRJNA464409	Li et al. 2019, PNAS	278	3595	1488
SRR7174526	454, n = 123014	C:2.8%[S:2.8%,D:0.0%],F:11.2%,M:86.0%,n:1658	C:2.6%[S:2.6%,D:0.0%],F:10.9%,M:86.5%,n:1367	Polygonus savigny	Hesperiidae; Eudaminae	DWNS00000000	WGS	SAMN09208465	UTSOUTHWESTERN MEDICAL CENTER	SRX4091965	HiSeq X Ten	PAIRED	size fractionation	GENOMIC	2019-03-18T00:00:00Z	SRS3308690	SRP147939	PRJNA464409	Li et al. 2019, PNAS	174	3552	1565
SRR7174527	4805, n = 27175	C:65.8%[S:65.4%,D:0.4%],F:27.1%,M:7.1%,n:1658	C:64.1%[S:63.8%,D:0.3%],F:24.4%,M:11.5%,n:1367	Polygonus leo	Hesperiidae; Eudaminae	DWNR00000000	WGS	SAMN09208464	UTSOUTHWESTERN MEDICAL CENTER	SRX4091964	HiSeq X Ten	PAIRED	size fractionation	GENOMIC	2019-03-18T00:00:00Z	SRS3308689	SRP147939	PRJNA464409	Li et al. 2019, PNAS	300	4093	1886
SRR7174528	427, n = 116410	C:7.6%[S:7.5%,D:0.1%],F:17.5%,M:74.9%,n:1658	C:6.5%[S:6.5%,D:0.0%],F:20.7%,M:72.8%,n:1367	Typhedanus ampyx	Hesperiidae; Eudaminae	DWNQ00000000	WGS	SAMN09208467	UTSOUTHWESTERN MEDICAL CENTER	SRX4091963	HiSeq X Ten	PAIRED	size fractionation	GENOMIC	2019-03-18T00:00:00Z	SRS3308688	SRP147939	PRJNA464409	Li et al. 2019, PNAS	294	1364	655
SRR7174529	262, n = 59309	C:0.1%[S:0.1%,D:0.0%],F:0.7%,M:99.2%,n:1658	C:0.1%[S:0.1%,D:0.0%],F:1.0%,M:98.9%,n:1367	Oileides vulpinus	Hesperiidae; Eudaminae	DWIO00000000	WGS	SAMN09208466	UTSOUTHWESTERN MEDICAL CENTER	SRX4091962	HiSeq X Ten	PAIRED	size fractionation	GENOMIC	2019-03-18T00:00:00Z	SRS3308687	SRP147939	PRJNA464409	Li et al. 2019, PNAS	155	3463	1699
SRR7174530	379, n = 214598	C:1.9%[S:1.9%,D:0.0%],F:8.4%,M:89.7%,n:1658	C:1.2%[S:1.2%,D:0.0%],F:6.8%,M:92.0%,n:1367	Zopyrion sandace	Hesperiidae; Pyrginae	DWIN00000000	WGS	SAMN09208529	UTSOUTHWESTERN MEDICAL CENTER	SRX4091961	HiSeq X Ten	PAIRED	size fractionation	GENOMIC	2019-03-18T00:00:00Z	SRS3308686	SRP147939	PRJNA464409	Li et al. 2019, PNAS	254	2664	1205
SRR7174531	0	0	0	Anisochoria polysticta	Hesperiidae; Pyrginae	n/a	WGS	SAMN09208528	UTSOUTHWESTERN MEDICAL CENTER	SRX4091960	HiSeq X Ten	PAIRED	size fractionation	GENOMIC	2019-03-18T00:00:00Z	SRS3308685	SRP147939	PRJNA464409	Li et al. 2019, PNAS	289	4156	1973
SRR7174532	0	0	0	Gorgopas trochilus	Hesperiidae; Pyrginae	n/a	WGS	SAMN09208523	UTSOUTHWESTERN MEDICAL CENTER	SRX4091959	HiSeq X Ten	PAIRED	size fractionation	GENOMIC	2019-03-18T00:00:00Z	SRS3308684	SRP147939	PRJNA464409	Li et al. 2019, PNAS	245	3164	1454
SRR7174533	363, n = 193817	C:0.2%[S:0.2%,D:0.0%],F:0.9%,M:98.9%,n:1658	C:0.3%[S:0.3%,D:0.0%],F:0.4%,M:99.3%,n:1367	Carcharodus alceae	Hesperiidae; Pyrginae	DWTG00000000	WGS	SAMN09208522	UTSOUTHWESTERN MEDICAL CENTER	SRX4091958	HiSeq X Ten	PAIRED	size fractionation	GENOMIC	2019-03-18T00:00:00Z	SRS3308683	SRP147939	PRJNA464409	Li et al. 2019, PNAS	188	3428	1548
SRR7174534	466, n = 119606	C:3.4%[S:3.4%,D:0.0%],F:16.8%,M:79.8%,n:1658	C:3.1%[S:3.1%,D:0.0%],F:16.4%,M:80.5%,n:1367	Spialia orbifer	Hesperiidae; Pyrginae	DWIM00000000	WGS	SAMN09208521	UTSOUTHWESTERN MEDICAL CENTER	SRX4091957	HiSeq X Ten	PAIRED	size fractionation	GENOMIC	2019-03-18T00:00:00Z	SRS3308682	SRP147939	PRJNA464409	Li et al. 2019, PNAS	183	3534	1660
SRR7174535	3972, n = 18856	C:70.1%[S:69.1%,D:1.0%],F:22.1%,M:7.8%,n:1658	C:67.8%[S:67.4%,D:0.4%],F:21.7%,M:10.5%,n:1367	Noctuana haematospila	Hesperiidae; Pyrginae	DWIL00000000	WGS	SAMN09208520	UTSOUTHWESTERN MEDICAL CENTER	SRX4091956	HiSeq X Ten	PAIRED	size fractionation	GENOMIC	2019-03-18T00:00:00Z	SRS3308681	SRP147939	PRJNA464409	Li et al. 2019, PNAS	263	3453	1566
SRR7174536	1300, n = 69907	C:20.7%[S:20.6%,D:0.1%],F:29.5%,M:49.8%,n:1658	C:17.1%[S:17.0%,D:0.1%],F:30.4%,M:52.5%,n:1367	Hesperopsis alpheus texana	Hesperiidae; Pyrginae	DWIK00000000	WGS	SAMN09208527	UTSOUTHWESTERN MEDICAL CENTER	SRX4091955	HiSeq X Ten	PAIRED	size fractionation	GENOMIC	2019-03-18T00:00:00Z	SRS3308680	SRP147939	PRJNA464409	Li et al. 2019, PNAS	294	4177	1864
SRR7174537	0	0	0	Staphylus hayhurstii	Hesperiidae; Pyrginae	n/a	WGS	SAMN09208526	UTSOUTHWESTERN MEDICAL CENTER	SRX4091954	HiSeq X Ten	PAIRED	size fractionation	GENOMIC	2019-03-18T00:00:00Z	SRS3308679	SRP147939	PRJNA464409	Li et al. 2019, PNAS	293	4869	2027
SRR7174538	609, n = 144608	C:7.5%[S:7.5%,D:0.0%],F:19.4%,M:73.1%,n:1658	C:5.9%[S:5.8%,D:0.1%],F:24.2%,M:69.9%,n:1367	Pholisora mejicanus	Hesperiidae; Pyrginae	DWNP00000000	WGS	SAMN09208525	UTSOUTHWESTERN MEDICAL CENTER	SRX4091953	HiSeq X Ten	PAIRED	size fractionation	GENOMIC	2019-03-18T00:00:00Z	SRS3308678	SRP147939	PRJNA464409	Li et al. 2019, PNAS	256	4362	2007
SRR7174539	340, n = 3370	C:5.2%[S:4.8%,D:0.4%],F:0.5%,M:94.3%,n:1658	C:2.5%[S:2.1%,D:0.4%],F:0.8%,M:96.7%,n:1367	Bolla brennus	Hesperiidae; Pyrginae	DWRB00000000	WGS	SAMN09208524	UTSOUTHWESTERN MEDICAL CENTER	SRX4091952	HiSeq X Ten	PAIRED	size fractionation	GENOMIC	2019-03-18T00:00:00Z	SRS3308677	SRP147939	PRJNA464409	Li et al. 2019, PNAS	250	2666	1282
SRR7174540	2452, n = 45216	C:45.4%[S:45.0%,D:0.4%],F:32.4%,M:22.2%,n:1658	C:44.4%[S:44.1%,D:0.3%],F:32.7%,M:22.9%,n:1367	Chioides albofasciatus	Hesperiidae; Eudaminae	DWIJ00000000	WGS	SAMN09208438	UTSOUTHWESTERN MEDICAL CENTER	SRX4091951	HiSeq X Ten	PAIRED	size fractionation	GENOMIC	2019-03-18T00:00:00Z	SRS3308676	SRP147939	PRJNA464409	Li et al. 2019, PNAS	300	3720	1605
SRR7174541	433, n = 165556	C:8.5%[S:8.2%,D:0.3%],F:16.0%,M:75.5%,n:1658	C:5.4%[S:5.3%,D:0.1%],F:16.5%,M:78.1%,n:1367	Chioides vintra	Hesperiidae; Eudaminae	DWII00000000	WGS	SAMN09208439	UTSOUTHWESTERN MEDICAL CENTER	SRX4091950	HiSeq X Ten	PAIRED	size fractionation	GENOMIC	2019-03-18T00:00:00Z	SRS3308675	SRP147939	PRJNA464409	Li et al. 2019, PNAS	176	3586	1628
SRR7174542	1560, n = 79093	C:33.3%[S:33.2%,D:0.1%],F:36.4%,M:30.3%,n:1658	C:30.7%[S:30.6%,D:0.1%],F:35.0%,M:34.3%,n:1367	Autochton potrillo potrillo	Hesperiidae; Eudaminae	DWNO00000000	WGS	SAMN09208430	UTSOUTHWESTERN MEDICAL CENTER	SRX4091949	HiSeq X Ten	PAIRED	size fractionation	GENOMIC	2019-03-18T00:00:00Z	SRS3557928	SRP147939	PRJNA464409	Li et al. 2019, PNAS	212	3830	1572
SRR7174543	1564, n = 98073	C:39.4%[S:36.9%,D:2.5%],F:26.8%,M:33.8%,n:1658	C:34.2%[S:32.6%,D:1.6%],F:31.7%,M:34.1%,n:1367	Autochton oryx	Hesperiidae; Eudaminae	DWLJ00000000	WGS	SAMN09208431	UTSOUTHWESTERN MEDICAL CENTER	SRX4091948	HiSeq X Ten	PAIRED	size fractionation	GENOMIC	2019-03-18T00:00:00Z	SRS3557927	SRP147939	PRJNA464409	Li et al. 2019, PNAS	292	5829	2358
SRR7174544	289, n = 18857	C:1.0%[S:1.0%,D:0.0%],F:0.2%,M:98.8%,n:1658	C:0.1%[S:0.1%,D:0.0%],F:0.1%,M:99.8%,n:1367	Pseudosarbia flavofasciata	Hesperiidae; Hesperiinae	DWIH00000000	WGS	SAMN09208596	UTSOUTHWESTERN MEDICAL CENTER	SRX4091947	HiSeq X Ten	PAIRED	size fractionation	GENOMIC	2019-03-18T00:00:00Z	SRS3308674	SRP147939	PRJNA464409	Li et al. 2019, PNAS	140	1628	776
SRR7174545	1151, n = 82342	C:24.3%[S:24.1%,D:0.2%],F:32.0%,M:43.7%,n:1658	C:23.4%[S:23.0%,D:0.4%],F:34.3%,M:42.3%,n:1367	Astraptes enotrus	Hesperiidae; Eudaminae	DWNN00000000	WGS	SAMN09208433	UTSOUTHWESTERN MEDICAL CENTER	SRX4091946	HiSeq X Ten	PAIRED	size fractionation	GENOMIC	2019-03-18T00:00:00Z	SRS3308673	SRP147939	PRJNA464409	Li et al. 2019, PNAS	204	4755	2104
SRR7174546	1881, n = 63287	C:44.1%[S:43.9%,D:0.2%],F:36.5%,M:19.4%,n:1658	C:42.2%[S:42.1%,D:0.1%],F:34.7%,M:23.1%,n:1367	Narcosius parisi helen	Hesperiidae; Eudaminae	DWNM00000000	WGS	SAMN09208434	UTSOUTHWESTERN MEDICAL CENTER	SRX4091945	HiSeq X Ten	PAIRED	size fractionation	GENOMIC	2019-03-18T00:00:00Z	SRS3308672	SRP147939	PRJNA464409	Li et al. 2019, PNAS	297	5244	2223
SRR7174547	642, n = 133914	C:12.4%[S:12.4%,D:0.0%],F:28.4%,M:59.2%,n:1658	C:10.9%[S:10.8%,D:0.1%],F:30.7%,M:58.4%,n:1367	Proteides mercurius	Hesperiidae; Eudaminae	DWIG00000000	WGS	SAMN09208435	UTSOUTHWESTERN MEDICAL CENTER	SRX4091944	HiSeq X Ten	PAIRED	size fractionation	GENOMIC	2019-03-18T00:00:00Z	SRS3308671	SRP147939	PRJNA464409	Li et al. 2019, PNAS	287	2055	946
SRR7174548	4123, n = 24825	C:59.7%[S:59.5%,D:0.2%],F:28.7%,M:11.6%,n:1658	C:57.7%[S:57.3%,D:0.4%],F:28.0%,M:14.3%,n:1367	Spathilepia clonius	Hesperiidae; Eudaminae	DWRA00000000	WGS	SAMN09208432	UTSOUTHWESTERN MEDICAL CENTER	SRX4091943	HiSeq X Ten	PAIRED	size fractionation	GENOMIC	2019-03-18T00:00:00Z	SRS3308670	SRP147939	PRJNA464409	Li et al. 2019, PNAS	300	4088	1909
SRR7174549	0	0	0	Epargyreus clarus clarus	Hesperiidae; Eudaminae	n/a	WGS	SAMN09208437	UTSOUTHWESTERN MEDICAL CENTER	SRX4091942	HiSeq X Ten	PAIRED	size fractionation	GENOMIC	2019-03-18T00:00:00Z	SRS3308669	SRP147939	PRJNA464409	Li et al. 2019, PNAS	300	4330	2007
SRR7174550	1158, n = 55187	C:16.8%[S:16.8%,D:0.0%],F:34.4%,M:48.8%,n:1658	C:14.6%[S:14.6%,D:0.0%],F:37.8%,M:47.6%,n:1367	Dardarina dardaris	Hesperiidae; Heteropterinae	DWIF00000000	WGS	SAMN09208562	UTSOUTHWESTERN MEDICAL CENTER	SRX4091941	HiSeq X Ten	PAIRED	size fractionation	GENOMIC	2019-03-18T00:00:00Z	SRS3308668	SRP147939	PRJNA464409	Li et al. 2019, PNAS	285	1472	685
SRR7174551	493, n = 193466	C:10.9%[S:10.8%,D:0.1%],F:23.2%,M:65.9%,n:1658	C:9.5%[S:9.4%,D:0.1%],F:22.0%,M:68.5%,n:1367	Entheus sp. Burns01	Hesperiidae; Eudaminae	DWNL00000000	WGS	SAMN09208368	UTSOUTHWESTERN MEDICAL CENTER	SRX4091940	HiSeq X Ten	PAIRED	size fractionation	GENOMIC	2019-03-18T00:00:00Z	SRS3314764	SRP147939	PRJNA464409	Li et al. 2019, PNAS	288	3207	1493
SRR7174552	3068, n = 36829	C:49.0%[S:48.8%,D:0.2%],F:35.1%,M:15.9%,n:1658	C:49.3%[S:49.2%,D:0.1%],F:32.4%,M:18.3%,n:1367	Hyalothyrus neleus pemphigargyra	Hesperiidae; Eudaminae	DWNK00000000	WGS	SAMN09208369	UTSOUTHWESTERN MEDICAL CENTER	SRX4091939	HiSeq X Ten	PAIRED	size fractionation	GENOMIC	2019-03-18T00:00:00Z	SRS3308666	SRP147939	PRJNA464409	Li et al. 2019, PNAS	300	2553	1245
SRR7174553	277, n = 40836	C:0.0%[S:0.0%,D:0.0%],F:0.1%,M:99.9%,n:1658	C:0.0%[S:0.0%,D:0.0%],F:0.1%,M:99.9%,n:1367	Euschemon rafflesia rafflesia	Hesperiidae; Euschemoninae	DWQZ00000000	WGS	SAMN09208365	UTSOUTHWESTERN MEDICAL CENTER	SRX4091938	HiSeq X Ten	PAIRED	size fractionation	GENOMIC	2019-03-18T00:00:00Z	SRS3308667	SRP147939	PRJNA464409	Li et al. 2019, PNAS	214	2199	1104
SRR7174554	4108, n = 24850	C:66.5%[S:66.2%,D:0.3%],F:25.3%,M:8.2%,n:1658	C:65.3%[S:65.2%,D:0.1%],F:22.7%,M:12.0%,n:1367	Udranomia eurus	Hesperiidae; Eudaminae	DWNJ00000000	WGS	SAMN06232406	UTSOUTHWESTERN MEDICAL CENTER	SRX4091937	HiSeq X Ten	PAIRED	size fractionation	GENOMIC	2019-03-18T00:00:00Z	SRS3308705	SRP147939	PRJNA464409	Li et al. 2019, PNAS	289	3218	1478
SRR7174555	0	0	0	Burara striata	Hesperiidae; Coeliadinae	n/a	WGS	SAMN09208363	UTSOUTHWESTERN MEDICAL CENTER	SRX4091936	HiSeq X Ten	PAIRED	size fractionation	GENOMIC	2019-03-18T00:00:00Z	SRS3308665	SRP147939	PRJNA464409	Li et al. 2019, PNAS	257	6582	3086
SRR7174556	2532, n = 37548	C:87.3%[S:86.7%,D:0.6%],F:8.9%,M:3.8%,n:1658	C:86.4%[S:86.0%,D:0.4%],F:8.5%,M:5.1%,n:1367	Choaspes benjaminii	Hesperiidae; Coeliadinae	DWIE00000000	WGS	SAMN09208364	UTSOUTHWESTERN MEDICAL CENTER	SRX4091935	HiSeq X Ten	PAIRED	size fractionation	GENOMIC	2019-03-18T00:00:00Z	SRS3308664	SRP147939	PRJNA464409	Li et al. 2019, PNAS	262	7259	3410
SRR7174557	2213, n = 42980	C:46.5%[S:45.7%,D:0.8%],F:33.2%,M:20.3%,n:1658	C:42.9%[S:42.5%,D:0.4%],F:34.2%,M:22.9%,n:1367	Lychnuchus victa	Hesperiidae; Hesperiinae	DWNI00000000	WGS	SAMN09208593	UTSOUTHWESTERN MEDICAL CENTER	SRX4091934	HiSeq X Ten	PAIRED	size fractionation	GENOMIC	2019-03-18T00:00:00Z	SRS3308663	SRP147939	PRJNA464409	Li et al. 2019, PNAS	293	3522	1545
SRR7174558	1229, n = 97338	C:29.7%[S:29.5%,D:0.2%],F:38.0%,M:32.3%,n:1658	C:26.1%[S:26.0%,D:0.1%],F:38.3%,M:35.6%,n:1367	Augiades crinisus	Hesperiidae; Eudaminae	DWQY00000000	WGS	SAMN09208367	UTSOUTHWESTERN MEDICAL CENTER	SRX4091933	HiSeq X Ten	PAIRED	size fractionation	GENOMIC	2019-03-18T00:00:00Z	SRS3308662	SRP147939	PRJNA464409	Li et al. 2019, PNAS	281	4324	1881
SRR7174559	2214, n = 48013	C:46.7%[S:46.4%,D:0.3%],F:34.7%,M:18.6%,n:1658	C:46.1%[S:46.0%,D:0.1%],F:33.4%,M:20.5%,n:1367	Udranomia kikkawai	Hesperiidae; Eudaminae	DWTF00000000	WGS	SAMN06232401	UTSOUTHWESTERN MEDICAL CENTER	SRX4091932	HiSeq X Ten	PAIRED	size fractionation	GENOMIC	2019-03-18T00:00:00Z	SRS3308661	SRP147939	PRJNA464409	Li et al. 2019, PNAS	237	3962	1622
SRR7174560	3322, n = 28792	C:65.2%[S:64.8%,D:0.4%],F:26.4%,M:8.4%,n:1658	C:64.8%[S:64.7%,D:0.1%],F:24.2%,M:11.0%,n:1367	Udranomia orcinus	Hesperiidae; Eudaminae	DWGW00000000	WGS	SAMN06232397	UTSOUTHWESTERN MEDICAL CENTER	SRX4091931	HiSeq X Ten	PAIRED	size fractionation	GENOMIC	2019-03-18T00:00:00Z	SRS3308660	SRP147939	PRJNA464409	Li et al. 2019, PNAS	300	3205	1467
SRR7174561	0	0	0	Austinus heros heroica	Hesperiidae; Pyrginae	n/a	WGS	SAMN09208516	UTSOUTHWESTERN MEDICAL CENTER	SRX4091930	HiSeq X Ten	PAIRED	size fractionation	GENOMIC	2019-03-18T00:00:00Z	SRS3308659	SRP147939	PRJNA464409	Li et al. 2019, PNAS	188	4368	1918
SRR7174562	1207, n = 88441	C:26.0%[S:25.8%,D:0.2%],F:34.4%,M:39.6%,n:1658	C:20.4%[S:20.3%,D:0.1%],F:36.3%,M:43.3%,n:1367	Polyctor polyctor	Hesperiidae; Pyrginae	DWEV00000000	WGS	SAMN09208517	UTSOUTHWESTERN MEDICAL CENTER	SRX4091929	HiSeq X Ten	PAIRED	size fractionation	GENOMIC	2019-03-18T00:00:00Z	SRS3308658	SRP147939	PRJNA464409	Li et al. 2019, PNAS	288	3013	1389
SRR7174563	0	0	0	Cornuphallus problematica	Hesperiidae; Pyrginae	n/a	WGS	SAMN09208514	UTSOUTHWESTERN MEDICAL CENTER	SRX4091928	HiSeq X Ten	PAIRED	size fractionation	GENOMIC	2019-03-18T00:00:00Z	SRS3308657	SRP147939	PRJNA464409	Li et al. 2019, PNAS	144	2880	1246
SRR7174564	273, n = 41909	C:2.3%[S:2.2%,D:0.1%],F:3.3%,M:94.4%,n:1658	C:0.8%[S:0.8%,D:0.0%],F:3.7%,M:95.5%,n:1367	Arteurotia tractipennis tractipennis	Hesperiidae; Pyrginae	DWGV00000000	WGS	SAMN09208515	UTSOUTHWESTERN MEDICAL CENTER	SRX4091927	HiSeq X Ten	PAIRED	size fractionation	GENOMIC	2019-03-18T00:00:00Z	SRS3308656	SRP147939	PRJNA464409	Li et al. 2019, PNAS	157	1971	962
SRR7174565	0	0	0	Cyclosemia anastomosis	Hesperiidae; Pyrginae	n/a	WGS	SAMN09208512	UTSOUTHWESTERN MEDICAL CENTER	SRX4091926	HiSeq X Ten	PAIRED	size fractionation	GENOMIC	2019-03-18T00:00:00Z	SRS3308655	SRP147939	PRJNA464409	Li et al. 2019, PNAS	295	3672	1713
SRR7174566	3666, n = 23948	C:65.4%[S:64.8%,D:0.6%],F:24.2%,M:10.4%,n:1658	C:65.6%[S:65.3%,D:0.3%],F:20.9%,M:13.5%,n:1367	Tiana niger	Hesperiidae; unclassified	DWNH00000000	WGS	SAMN09208513	UTSOUTHWESTERN MEDICAL CENTER	SRX4091925	HiSeq X Ten	PAIRED	size fractionation	GENOMIC	2019-03-18T00:00:00Z	SRS3557926	SRP147939	PRJNA464409	Li et al. 2019, PNAS	254	6163	2909
SRR7174567	1575, n = 65930	C:35.5%[S:35.3%,D:0.2%],F:38.4%,M:26.1%,n:1658	C:33.8%[S:33.7%,D:0.1%],F:36.1%,M:30.1%,n:1367	Charidia lucaria	Hesperiidae; Pyrginae	DWEU00000000	WGS	SAMN09208510	UTSOUTHWESTERN MEDICAL CENTER	SRX4091924	HiSeq X Ten	PAIRED	size fractionation	GENOMIC	2019-03-18T00:00:00Z	SRS3308654	SRP147939	PRJNA464409	Li et al. 2019, PNAS	282	4564	2115
SRR7174568	1505, n = 70608	C:32.7%[S:32.6%,D:0.1%],F:40.0%,M:27.3%,n:1658	C:29.4%[S:29.3%,D:0.1%],F:39.4%,M:31.2%,n:1367	Paramimus stigma	Hesperiidae; Pyrginae	DWET00000000	WGS	SAMN09208511	UTSOUTHWESTERN MEDICAL CENTER	SRX4091923	HiSeq X Ten	PAIRED	size fractionation	GENOMIC	2019-03-18T00:00:00Z	SRS3308653	SRP147939	PRJNA464409	Li et al. 2019, PNAS	287	3913	1865
SRR7174569	1088, n = 75821	C:19.7%[S:19.6%,D:0.1%],F:38.2%,M:42.1%,n:1658	C:19.3%[S:19.2%,D:0.1%],F:37.2%,M:43.5%,n:1367	Duroca duroca duroca	Hesperiidae; Hesperiinae	DWES00000000	WGS	SAMN09208591	UTSOUTHWESTERN MEDICAL CENTER	SRX4091922	HiSeq X Ten	PAIRED	size fractionation	GENOMIC	2019-03-18T00:00:00Z	SRS3557925	SRP147939	PRJNA464409	Li et al. 2019, PNAS	252	3767	1797
SRR7174570	1337, n = 93198	C:27.6%[S:27.4%,D:0.2%],F:39.9%,M:32.5%,n:1658	C:26.1%[S:25.9%,D:0.2%],F:38.7%,M:35.2%,n:1367	Pellicia arina	Hesperiidae; Pyrginae	DWNG00000000	WGS	SAMN09208518	UTSOUTHWESTERN MEDICAL CENTER	SRX4091921	HiSeq X Ten	PAIRED	size fractionation	GENOMIC	2019-03-18T00:00:00Z	SRS3308652	SRP147939	PRJNA464409	Li et al. 2019, PNAS	291	3795	1761
SRR7174571	319, n = 79478	C:4.3%[S:3.9%,D:0.4%],F:1.2%,M:94.5%,n:1658	C:2.3%[S:2.0%,D:0.3%],F:1.8%,M:95.9%,n:1367	Viola violella	Hesperiidae; Pyrginae	DWNF00000000	WGS	SAMN09208519	UTSOUTHWESTERN MEDICAL CENTER	SRX4091920	HiSeq X Ten	PAIRED	size fractionation	GENOMIC	2019-03-18T00:00:00Z	SRS3308651	SRP147939	PRJNA464409	Li et al. 2019, PNAS	180	3446	1605
SRR7174572	360, n = 174824	C:3.1%[S:3.1%,D:0.0%],F:7.6%,M:89.3%,n:1658	C:3.2%[S:3.2%,D:0.0%],F:8.0%,M:88.8%,n:1367	Cecropterus athesis	Hesperiidae; Pyrginae	DWGU00000000	WGS	SAMN09208405	UTSOUTHWESTERN MEDICAL CENTER	SRX4091919	HiSeq X Ten	PAIRED	size fractionation	GENOMIC	2019-03-18T00:00:00Z	SRS3557924	SRP147939	PRJNA464409	Li et al. 2019, PNAS	203	3338	1323
SRR7174573	7641, n = 17426	C:76.3%[S:76.0%,D:0.3%],F:18.2%,M:5.5%,n:1658	C:75.3%[S:74.9%,D:0.4%],F:16.0%,M:8.7%,n:1367	Cecropterus toxeus	Hesperiidae; Pyrginae	DWNE00000000	WGS	SAMN09208404	UTSOUTHWESTERN MEDICAL CENTER	SRX4091918	HiSeq X Ten	PAIRED	size fractionation	GENOMIC	2019-03-18T00:00:00Z	SRS3557958	SRP147939	PRJNA464409	Li et al. 2019, PNAS	300	5848	2712
SRR7174574	0	0	0	Cecropterus doryssus	Hesperiidae; Pyrginae	n/a	WGS	SAMN09208407	UTSOUTHWESTERN MEDICAL CENTER	SRX4091917	HiSeq X Ten	PAIRED	size fractionation	GENOMIC	2019-03-18T00:00:00Z	SRS3557959	SRP147939	PRJNA464409	Li et al. 2019, PNAS	300	4010	1880
SRR7174575	527, n = 161633	C:6.8%[S:6.8%,D:0.0%],F:26.5%,M:66.7%,n:1658	C:5.4%[S:5.4%,D:0.0%],F:22.5%,M:72.1%,n:1367	Cecropterus takuta	Hesperiidae; Pyrginae	DWGT00000000	WGS	SAMN09208406	UTSOUTHWESTERN MEDICAL CENTER	SRX4091916	HiSeq X Ten	PAIRED	size fractionation	GENOMIC	2019-03-18T00:00:00Z	SRS3557923	SRP147939	PRJNA464409	Li et al. 2019, PNAS	262	3555	1534
SRR7174576	0	0	0	Cecropterus palliolum	Hesperiidae; Pyrginae	n/a	WGS	SAMN09208401	UTSOUTHWESTERN MEDICAL CENTER	SRX4091915	HiSeq X Ten	PAIRED	size fractionation	GENOMIC	2019-03-18T00:00:00Z	SRS3557921	SRP147939	PRJNA464409	Li et al. 2019, PNAS	249	3995	1794
SRR7174577	0	0	0	Cecropterus egregius egregius	Hesperiidae; Pyrginae	n/a	WGS	SAMN09208400	UTSOUTHWESTERN MEDICAL CENTER	SRX4091914	HiSeq X Ten	PAIRED	size fractionation	GENOMIC	2019-03-18T00:00:00Z	SRS3557922	SRP147939	PRJNA464409	Li et al. 2019, PNAS	227	5185	2267
SRR7174578	2109, n = 65000	C:43.8%[S:43.7%,D:0.1%],F:36.1%,M:20.1%,n:1658	C:40.3%[S:40.2%,D:0.1%],F:37.3%,M:22.4%,n:1367	Cecropterus albociliatus	Hesperiidae; Pyrginae	DWND00000000	WGS	SAMN09208403	UTSOUTHWESTERN MEDICAL CENTER	SRX4091913	HiSeq X Ten	PAIRED	size fractionation	GENOMIC	2019-03-18T00:00:00Z	SRS3557920	SRP147939	PRJNA464409	Li et al. 2019, PNAS	292	7617	3179
SRR7174579	3664, n = 40268	C:66.4%[S:66.2%,D:0.2%],F:25.6%,M:8.0%,n:1658	C:65.2%[S:65.1%,D:0.1%],F:23.6%,M:11.2%,n:1367	Cecropterus dorantes dorantes	Hesperiidae; Pyrginae	DWLI00000000	WGS	SAMN09208402	UTSOUTHWESTERN MEDICAL CENTER	SRX4091912	HiSeq X Ten	PAIRED	size fractionation	GENOMIC	2019-03-18T00:00:00Z	SRS3557960	SRP147939	PRJNA464409	Li et al. 2019, PNAS	300	5023	2291
SRR7174580	0	0	0	Spicauda procne	Hesperiidae; Eudaminae	n/a	WGS	SAMN09208409	UTSOUTHWESTERN MEDICAL CENTER	SRX4091911	HiSeq X Ten	PAIRED	size fractionation	GENOMIC	2019-03-18T00:00:00Z	SRS3557957	SRP147939	PRJNA464409	Li et al. 2019, PNAS	300	4111	1904
SRR7174581	461, n = 150868	C:2.9%[S:2.8%,D:0.1%],F:13.1%,M:84.0%,n:1658	C:1.8%[S:1.7%,D:0.1%],F:8.0%,M:90.2%,n:1367	Cecropterus phalaecus	Hesperiidae; Pyrginae	DWNC00000000	WGS	SAMN09208408	UTSOUTHWESTERN MEDICAL CENTER	SRX4091910	HiSeq X Ten	PAIRED	size fractionation	GENOMIC	2019-03-18T00:00:00Z	SRS3557919	SRP147939	PRJNA464409	Li et al. 2019, PNAS	279	2500	1102
SRR7174582	0	0	0	Tellona variegata	Hesperiidae; Hesperiinae	n/a	WGS	SAMN09208599	UTSOUTHWESTERN MEDICAL CENTER	SRX4091909	HiSeq X Ten	PAIRED	size fractionation	GENOMIC	2019-03-18T00:00:00Z	SRS3308650	SRP147939	PRJNA464409	Li et al. 2019, PNAS	205	2146	959
SRR7174583	0	0	0	Molo mango	Hesperiidae; Hesperiinae	n/a	WGS	SAMN09208598	UTSOUTHWESTERN MEDICAL CENTER	SRX4091908	HiSeq X Ten	PAIRED	size fractionation	GENOMIC	2019-03-18T00:00:00Z	SRS3308649	SRP147939	PRJNA464409	Li et al. 2019, PNAS	275	3676	1575
SRR7637640	4528, n = 27718	C:68.6%[S:68.2%,D:0.4%],F:22.0%,M:9.4%,n:1658	C:66.1%[S:65.9%,D:0.2%],F:22.1%,M:11.8%,n:1367	Pararge aegeria	Nymphalidae; Satyrinae	DWNB00000000	WGS	SAMN09760080	STOCKHOLM UNIVERSITY	SRX4501181	Illumina MiSeq	PAIRED	RANDOM	GENOMIC	2018-08-02T00:00:00Z	SRS3621955	SRP156126	PRJNA484116	Pruisscher et al. 2018; MolEcol	199	33161	14412
SRR7702547	1330, n = 46010	C:38.1%[S:38.0%,D:0.1%],F:33.5%,M:28.4%,n:1658	C:35.5%[S:35.4%,D:0.1%],F:32.1%,M:32.4%,n:1367	Heliconius atthis	Nymphalidae; Heliconiinae	DWER00000000	WGS	SAMN09813424	THE UNIVERSITY OF CHICAGO	SRX4559864	Illumina HiSeq 2000	PAIRED	RANDOM	GENOMIC	2018-11-29T00:00:00Z	SRS3676567	SRP158125	PRJNA485723	Westerman et al. 2018; CurrBiol	200	3070	1412
SRR8548584	7635, n = 12114	C:85.6%[S:83.5%,D:2.1%],F:10.2%,M:4.2%,n:1658	C:85.2%[S:83.9%,D:1.3%],F:9.1%,M:5.7%,n:1367	Papilio clytia	Papilionidae; Papilioninae	DWGS00000000	WGS	SAMN10740657	THE UNIVERSITY OF CHICAGO	SRX5350608	Illumina HiSeq 2500	PAIRED	RANDOM	GENOMIC	2019-10-02T00:00:00Z	SRS4341895	SRP184540	PRJNA510396	VanKuren et al. 2019 MBE	200	6954	2666
SRR8883889	2118, n = 38031	C:79.7%[S:78.5%,D:1.2%],F:15.5%,M:4.8%,n:1658	C:78.2%[S:77.5%,D:0.7%],F:14.3%,M:7.5%,n:1367	Heliconius besckei	Nymphalidae; Heliconiinae	DWNA00000000	WGS	SAMN11398299	HARVARD UNIVERSITY	SRX5669684	Illumina HiSeq 2500	PAIRED	RANDOM	GENOMIC	2019-05-22T00:00:00Z	SRS4612551	SRP192060	PRJNA532398	Not Listed	500	4623	28277
SRR8883890	3461, n = 60729	C:56.3%[S:49.2%,D:7.1%],F:33.1%,M:10.6%,n:1658	C:54.3%[S:47.4%,D:6.9%],F:30.1%,M:15.6%,n:1367	Eueides tales	Nymphalidae; Heliconiinae	DWMZ00000000	WGS	SAMN11398300	HARVARD UNIVERSITY	SRX5669683	Illumina HiSeq 2500	PAIRED	RANDOM	GENOMIC	2019-05-22T00:00:00Z	SRS4612550	SRP192060	PRJNA532398	Not Listed	500	3958.5	24117
SRR8883892	3487, n = 42662	C:64.8%[S:60.4%,D:4.4%],F:26.2%,M:9.0%,n:1658	C:60.1%[S:57.2%,D:2.9%],F:24.1%,M:15.8%,n:1367	Heliconius burneyi	Nymphalidae; Heliconiinae	DWGR00000000	WGS	SAMN11398302	HARVARD UNIVERSITY	SRX5669681	Illumina HiSeq 2500	PAIRED	RANDOM	GENOMIC	2019-05-22T00:00:00Z	SRS4612548	SRP192060	PRJNA532398	Not Listed	500	4954.1	30213
SRR8883893	0	0	0	Heliconius demeter	Nymphalidae; Heliconiinae	n/a	WGS	SAMN11398303	HARVARD UNIVERSITY	SRX5669680	Illumina HiSeq 2500	PAIRED	RANDOM	GENOMIC	2019-05-22T00:00:00Z	SRS4612547	SRP192060	PRJNA532398	Not Listed	500	5481.4	33391
SRR8883897	0	0	0	Heliconius sara	Nymphalidae; Heliconiinae	n/a	WGS	SAMN11398307	HARVARD UNIVERSITY	SRX5669676	Illumina HiSeq 2500	PAIRED	RANDOM	GENOMIC	2019-05-22T00:00:00Z	SRS4612543	SRP192060	PRJNA532398	Not Listed	500	6305	35897
SRR8883898	2504, n = 54550	C:62.7%[S:60.0%,D:2.7%],F:29.0%,M:8.3%,n:1658	C:60.3%[S:57.9%,D:2.4%],F:26.0%,M:13.7%,n:1367	Heliconius hecalesia	Nymphalidae; Heliconiinae	DWMY00000000	WGS	SAMN11398308	HARVARD UNIVERSITY	SRX5669675	Illumina HiSeq 2500	PAIRED	RANDOM	GENOMIC	2019-05-22T00:00:00Z	SRS4612542	SRP192060	PRJNA532398	Not Listed	500	7286.6	42331
SRR8883899	5128, n = 41743	C:65.4%[S:53.7%,D:11.7%],F:27.2%,M:7.4%,n:1658	C:62.3%[S:51.5%,D:10.8%],F:26.1%,M:11.6%,n:1367	Dryas iulia	Nymphalidae; Heliconiinae	DWGQ00000000	WGS	SAMN11398310	HARVARD UNIVERSITY	SRX5669674	Illumina HiSeq 2500	PAIRED	RANDOM	GENOMIC	2019-05-22T00:00:00Z	SRS4612541	SRP192060	PRJNA532398	Not Listed	500	2740.5	14691
SRR8883900	2224, n = 76113	C:58.4%[S:56.5%,D:1.9%],F:31.5%,M:10.1%,n:1658	C:56.7%[S:54.9%,D:1.8%],F:28.1%,M:15.2%,n:1367	Heliconius telesiphe	Nymphalidae; Heliconiinae	DWLH00000000	WGS	SAMN11398309	HARVARD UNIVERSITY	SRX5669673	Illumina HiSeq 2500	PAIRED	RANDOM	GENOMIC	2019-05-22T00:00:00Z	SRS4612540	SRP192060	PRJNA532398	Not Listed	500	3297.9	18580
SRR8883903	4611, n = 27954	C:78.8%[S:73.3%,D:5.5%],F:16.8%,M:4.4%,n:1658	C:76.8%[S:71.8%,D:5.0%],F:16.1%,M:7.1%,n:1367	Heliconius himera	Nymphalidae; Heliconiinae	DWGP00000000	WGS	SAMN11398295	HARVARD UNIVERSITY	SRX5669670	Illumina HiSeq 2500	PAIRED	RANDOM	GENOMIC	2019-05-22T00:00:00Z	SRS4612537	SRP192060	PRJNA532398	Not Listed	500	3043	18697
SRR8883904	9849, n = 14201	C:81.4%[S:67.3%,D:14.1%],F:14.6%,M:4.0%,n:1658	C:79.1%[S:66.5%,D:12.6%],F:14.7%,M:6.2%,n:1367	Heliconius erato	Nymphalidae; Heliconiinae	DWQW00000000	WGS	SAMN11398296	HARVARD UNIVERSITY	SRX5669669	Illumina HiSeq 2500	PAIRED	RANDOM	GENOMIC	2019-05-22T00:00:00Z	SRS4612536	SRP192060	PRJNA532398	Not Listed	500	5356.9	32622
SRR8883909	3879, n = 28931	C:75.9%[S:75.2%,D:0.7%],F:18.2%,M:5.9%,n:1658	C:72.7%[S:72.3%,D:0.4%],F:18.4%,M:8.9%,n:1367	Laparus doris viridis	Nymphalidae; Heliconiinae	DWQV00000000	WGS	SAMN11398297	HARVARD UNIVERSITY	SRX5669664	Illumina HiSeq 2500	PAIRED	RANDOM	GENOMIC	2019-05-22T00:00:00Z	SRS4612532	SRP192060	PRJNA532398	Not Listed	500	4269.9	25990
SRR8883910	2309, n = 65841	C:63.7%[S:58.8%,D:4.9%],F:26.4%,M:9.9%,n:1658	C:60.2%[S:56.1%,D:4.1%],F:25.2%,M:14.6%,n:1367	Agraulis vanillae vanillae	Nymphalidae; Heliconiinae	DWEQ00000000	WGS	SAMN11398298	HARVARD UNIVERSITY	SRX5669663	Illumina HiSeq 2500	PAIRED	RANDOM	GENOMIC	2019-05-22T00:00:00Z	SRS4612530	SRP192060	PRJNA532398	Not Listed	500	4951.8	30059
SRR8890683	2167, n = 44756	C:68.8%[S:64.8%,D:4.0%],F:21.0%,M:10.2%,n:1658	C:65.6%[S:63.7%,D:1.9%],F:22.1%,M:12.3%,n:1367	Danaus melanippus	Nymphalidae; Danainae	DWQU00000000	WGS	SAMN04875654	IRIDIAN GENOMES	SRX5676352	HiSeq X Ten	SINGLE	RANDOM	GENOMIC	2019-04-12T00:00:00Z	SRS1405506	SRP073632	PRJNA319038	Not Listed	442	3188.9	8019
SRR8954507	2435, n = 62003	C:54.8%[S:54.6%,D:0.2%],F:30.2%,M:15.0%,n:1658	C:52.8%[S:52.7%,D:0.1%],F:29.8%,M:17.4%,n:1367	Eurytides dolicaon deicoon	Papilionidae; Papilioninae	DWGO00000000	WGS	SAMN11490369	CNRS	SRX5734368	NextSeq 550	PAIRED	RANDOM	GENOMIC	2019-04-25T00:00:00Z	SRS4671289	SRP193827	PRJNA533298	Allio et al. 2019 SSB	233	8894	3531
SRR8954508	1807, n = 49478	C:66.4%[S:66.0%,D:0.4%],F:24.8%,M:8.8%,n:1658	C:64.2%[S:64.1%,D:0.1%],F:23.6%,M:12.2%,n:1367	Euryades corethrus	Papilionidae; Papilioninae	DWGN00000000	WGS	SAMN11490368	CNRS	SRX5734367	NextSeq 550	PAIRED	RANDOM	GENOMIC	2019-04-25T00:00:00Z	SRS4671288	SRP193827	PRJNA533298	Allio et al. 2019 SSB	224	5817	2317
SRR8954509	510, n = 185010	C:4.9%[S:4.8%,D:0.1%],F:14.7%,M:80.4%,n:1658	C:3.2%[S:3.1%,D:0.1%],F:13.3%,M:83.5%,n:1367	Bhutanitis pulchristriata	Papilionidae; Parnassiinae	DWID00000000	WGS	SAMN11490365	CNRS	SRX5734366	NextSeq 550	PAIRED	RANDOM	GENOMIC	2019-04-25T00:00:00Z	SRS4671290	SRP193827	PRJNA533298	Allio et al. 2019 SSB	158	3519	1316
SRR8954510	2601, n = 45219	C:47.2%[S:47.1%,D:0.1%],F:28.6%,M:24.2%,n:1658	C:40.9%[S:40.6%,D:0.3%],F:34.8%,M:24.3%,n:1367	Battus belus	Papilionidae; Papilioninae	DWIC00000000	WGS	SAMN11490364	CNRS	SRX5734365	NextSeq 550	PAIRED	RANDOM	GENOMIC	2019-04-25T00:00:00Z	SRS4671287	SRP193827	PRJNA533298	Allio et al. 2019 SSB	228	8757	3119
SRR8954511	1370, n = 78903	C:53.4%[S:53.0%,D:0.4%],F:30.2%,M:16.4%,n:1658	C:49.2%[S:48.8%,D:0.4%],F:28.9%,M:21.9%,n:1367	Cressida cressida	Papilionidae; Papilioninae	DWIB00000000	WGS	SAMN11490367	CNRS	SRX5734364	NextSeq 550	PAIRED	RANDOM	GENOMIC	2019-04-25T00:00:00Z	SRS4671286	SRP193827	PRJNA533298	Allio et al. 2019 SSB	247	8229	3215
SRR8954512	2745, n = 21880	C:78.0%[S:77.3%,D:0.7%],F:16.8%,M:5.2%,n:1658	C:78.2%[S:77.8%,D:0.4%],F:13.6%,M:8.2%,n:1367	Atrophaneura alcinous	Papilionidae; Papilioninae	DWMX00000000	WGS	SAMN11490366	CNRS	SRX5734363	NextSeq 550	PAIRED	RANDOM	GENOMIC	2019-04-25T00:00:00Z	SRS4671284	SRP193827	PRJNA533298	Allio et al. 2019 SSB	252	11857	4713
SRR8954513	1807, n = 118592	C:36.6%[S:36.4%,D:0.2%],F:36.0%,M:27.4%,n:1658	C:33.5%[S:33.4%,D:0.1%],F:35.2%,M:31.3%,n:1367	Archon apollinus	Papilionidae; Parnassiinae	DWIA00000000	WGS	SAMN11490361	CNRS	SRX5734362	NextSeq 550	PAIRED	RANDOM	GENOMIC	2019-04-25T00:00:00Z	SRS4671283	SRP193827	PRJNA533298	Allio et al. 2019 SSB	256	8650	3398
SRR8954514	436, n = 99306	C:2.3%[S:2.3%,D:0.0%],F:5.9%,M:91.8%,n:1658	C:1.3%[S:1.3%,D:0.0%],F:7.1%,M:91.6%,n:1367	Allancastria cerisyi ferdinandi	Papilionidae; Parnassiinae	DWHZ00000000	WGS	SAMN11490360	CNRS	SRX5734361	NextSeq 550	PAIRED	RANDOM	GENOMIC	2019-04-25T00:00:00Z	SRS4671285	SRP193827	PRJNA533298	Allio et al. 2019 SSB	215	7904	3241
SRR8954515	1886, n = 63182	C:59.0%[S:58.8%,D:0.2%],F:26.8%,M:14.2%,n:1658	C:55.2%[S:55.0%,D:0.2%],F:26.4%,M:18.4%,n:1367	Baronia brevicornis	Papilionidae; Baroniinae	DWHY00000000	WGS	SAMN11490363	CNRS	SRX5734360	NextSeq 550	PAIRED	RANDOM	GENOMIC	2019-04-25T00:00:00Z	SRS4671282	SRP193827	PRJNA533298	Allio et al. 2019 SSB	292	11302	4236
SRR8954516	14618, n = 6084	C:93.5%[S:91.9%,D:1.6%],F:4.6%,M:1.9%,n:1658	C:94.2%[S:93.2%,D:1.0%],F:3.5%,M:2.3%,n:1367	Atrophaneura dixoni	Papilionidae; Papilioninae	DWHX00000000	WGS	SAMN11490362	CNRS	SRX5734359	NextSeq 550	PAIRED	RANDOM	GENOMIC	2019-04-25T00:00:00Z	SRS4671281	SRP193827	PRJNA533298	Allio et al. 2019 SSB	256	7668	3092
SRR8954517	1120, n = 123620	C:19.8%[S:19.7%,D:0.1%],F:27.0%,M:53.2%,n:1658	C:16.9%[S:16.7%,D:0.2%],F:27.2%,M:55.9%,n:1367	Zerynthia polyxena	Papilionidae; Parnassiinae	DWHW00000000	WGS	SAMN11490401	CNRS	SRX5734358	NextSeq 550	PAIRED	RANDOM	GENOMIC	2019-04-25T00:00:00Z	SRS4671280	SRP193827	PRJNA533298	Allio et al. 2019 SSB	246	3983	1456
SRR8954518	3664, n = 26773	C:87.5%[S:82.4%,D:5.1%],F:8.1%,M:4.4%,n:1658	C:86.9%[S:83.8%,D:3.1%],F:6.6%,M:6.5%,n:1367	Troides rhadamantus plateni	Papilionidae; Papilioninae	DWLU00000000	WGS	SAMN11490400	CNRS	SRX5734357	Illumina HiSeq 2500	PAIRED	RANDOM	GENOMIC	2019-04-25T00:00:00Z	SRS4671279	SRP193827	PRJNA533298	Allio et al. 2019 SSB	302	25415	10846
SRR8954519	5486, n = 26475	C:67.0%[S:66.6%,D:0.4%],F:25.5%,M:7.5%,n:1658	C:65.1%[S:64.8%,D:0.3%],F:23.0%,M:11.9%,n:1367	Teinopalpus imperialis	Papilionidae; Papilioninae	DWLT00000000	WGS	SAMN11490398	CNRS	SRX5734356	NextSeq 550	PAIRED	RANDOM	GENOMIC	2019-04-25T00:00:00Z	SRS4671278	SRP193827	PRJNA533298	Allio et al. 2019 SSB	253	8180	3056
SRR8954521	4421, n = 22586	C:68.5%[S:68.3%,D:0.2%],F:23.5%,M:8.0%,n:1658	C:66.6%[S:66.4%,D:0.2%],F:23.0%,M:10.4%,n:1367	Papilio slateri	Papilionidae; Papilioninae	DWTW00000000	WGS	SAMN11490386	CNRS	SRX5734354	NextSeq 550	PAIRED	RANDOM	GENOMIC	2019-04-25T00:00:00Z	SRS4671277	SRP193827	PRJNA533298	Allio et al. 2019 SSB	253	7669	3077
SRR8954522	1023, n = 88153	C:44.9%[S:44.1%,D:0.8%],F:35.9%,M:19.2%,n:1658	C:42.4%[S:41.8%,D:0.6%],F:35.3%,M:22.3%,n:1367	Papilio thoas cinyras	Papilionidae; Papilioninae	DWMW00000000	WGS	SAMN11490387	CNRS	SRX5734353	Illumina HiSeq 2500	PAIRED	RANDOM	GENOMIC	2019-04-25T00:00:00Z	SRS4671275	SRP193827	PRJNA533298	Allio et al. 2019 SSB	302	23146	9632
SRR8954523	7820, n = 9586	C:96.4%[S:81.1%,D:15.3%],F:1.8%,M:1.8%,n:1658	C:95.2%[S:84.0%,D:11.2%],F:2.5%,M:2.3%,n:1367	Papilio antimachus	Papilionidae; Papilioninae	DWMV00000000	WGS	SAMN11490384	CNRS	SRX5734352	Illumina HiSeq 2500	PAIRED	RANDOM	GENOMIC	2019-04-25T00:00:00Z	SRS4671274	SRP193827	PRJNA533298	Allio et al. 2019 SSB	302	29467	12746
SRR8954524	1237, n = 79390	C:43.4%[S:41.8%,D:1.6%],F:39.6%,M:17.0%,n:1658	C:39.6%[S:38.5%,D:1.1%],F:37.5%,M:22.9%,n:1367	Papilio joanae	Papilionidae; Papilioninae	DWHV00000000	WGS	SAMN11490385	CNRS	SRX5734351	NextSeq 550	PAIRED	RANDOM	GENOMIC	2019-04-25T00:00:00Z	SRS4671273	SRP193827	PRJNA533298	Allio et al. 2019 SSB	288	8908	3347
SRR8954525	9296, n = 9303	C:83.1%[S:82.6%,D:0.5%],F:13.0%,M:3.9%,n:1658	C:80.9%[S:80.6%,D:0.3%],F:13.2%,M:5.9%,n:1367	Pachliopta kotzebuea	Papilionidae; Papilioninae	DWLS00000000	WGS	SAMN11490382	CNRS	SRX5734350	NextSeq 550	PAIRED	RANDOM	GENOMIC	2019-04-25T00:00:00Z	SRS4671272	SRP193827	PRJNA533298	Allio et al. 2019 SSB	254	12043	4825
SRR8954526	4369, n = 21717	C:70.1%[S:69.4%,D:0.7%],F:21.8%,M:8.1%,n:1658	C:68.3%[S:68.1%,D:0.2%],F:21.1%,M:10.6%,n:1367	Papilio alexanor hazarajatica	Papilionidae; Papilioninae	DWLR00000000	WGS	SAMN11490383	CNRS	SRX5734349	Illumina HiSeq 2500	PAIRED	RANDOM	GENOMIC	2019-04-25T00:00:00Z	SRS4671271	SRP193827	PRJNA533298	Allio et al. 2019 SSB	302	24329	9896
SRR8954527	2795, n = 30186	C:79.0%[S:78.5%,D:0.5%],F:15.3%,M:5.7%,n:1658	C:78.7%[S:78.6%,D:0.1%],F:13.0%,M:8.3%,n:1367	Ornithoptera priamus	Papilionidae; Papilioninae	DWRK00000000	WGS	SAMN11490380	CNRS	SRX5734348	NextSeq 550	PAIRED	RANDOM	GENOMIC	2019-04-25T00:00:00Z	SRS4671270	SRP193827	PRJNA533298	Allio et al. 2019 SSB	284	8867	3339
SRR8954528	1317, n = 79858	C:56.2%[S:45.4%,D:10.8%],F:16.8%,M:27.0%,n:1658	C:51.6%[S:42.1%,D:9.5%],F:17.0%,M:31.4%,n:1367	Ornithoptera richmondia	Papilionidae; Papilioninae	DWLQ00000000	WGS	SAMN11490381	CNRS	SRX5734347	NextSeq 550	PAIRED	RANDOM	GENOMIC	2019-04-25T00:00:00Z	SRS4671268	SRP193827	PRJNA533298	Allio et al. 2019 SSB	196	6932	2727
SRR8954529	1569, n = 60737	C:51.6%[S:49.3%,D:2.3%],F:35.1%,M:13.3%,n:1658	C:49.7%[S:47.9%,D:1.8%],F:32.4%,M:17.9%,n:1367	Papilio zelicaon	Papilionidae; Papilioninae	DWMU00000000	WGS	SAMN11490388	CNRS	SRX5734346	Illumina HiSeq 2500	PAIRED	RANDOM	GENOMIC	2019-04-25T00:00:00Z	SRS4671269	SRP193827	PRJNA533298	Allio et al. 2019 SSB	302	30129	12328
SRR8954530	1970, n = 41038	C:71.6%[S:71.4%,D:0.2%],F:20.4%,M:8.0%,n:1658	C:72.2%[S:71.8%,D:0.4%],F:18.4%,M:9.4%,n:1367	Parides photinus	Papilionidae; Papilioninae	DWHU00000000	WGS	SAMN11490389	CNRS	SRX5734345	NextSeq 550	PAIRED	RANDOM	GENOMIC	2019-04-25T00:00:00Z	SRS4671267	SRP193827	PRJNA533298	Allio et al. 2019 SSB	254	8638	3361
SRR8954531	1739, n = 125999	C:33.6%[S:33.4%,D:0.2%],F:29.6%,M:36.8%,n:1658	C:31.3%[S:31.2%,D:0.1%],F:31.9%,M:36.8%,n:1367	Parnassius smintheus	Papilionidae; Parnassiinae	DWHT00000000	WGS	SAMN11490393	CNRS	SRX5734344	NextSeq 550	PAIRED	RANDOM	GENOMIC	2019-04-25T00:00:00Z	SRS4671266	SRP193827	PRJNA533298	Allio et al. 2019 SSB	267	13797	5087
SRR8954532	2674, n = 84786	C:43.4%[S:42.6%,D:0.8%],F:29.9%,M:26.7%,n:1658	C:39.0%[S:38.6%,D:0.4%],F:30.7%,M:30.3%,n:1367	Parnassius orleans	Papilionidae; Parnassiinae	DWTV00000000	WGS	SAMN11490392	CNRS	SRX5734343	Illumina HiSeq 2500	PAIRED	RANDOM	GENOMIC	2019-04-25T00:00:00Z	SRS4671265	SRP193827	PRJNA533298	Allio et al. 2019 SSB	302	23582	9765
SRR8954533	2265, n = 35287	C:59.4%[S:59.1%,D:0.3%],F:28.8%,M:11.8%,n:1658	C:59.4%[S:59.3%,D:0.1%],F:26.0%,M:14.6%,n:1367	Trogonoptera brookiana	Papilionidae; Papilioninae	DWHS00000000	WGS	SAMN11490399	CNRS	SRX5734342	NextSeq 550	PAIRED	RANDOM	GENOMIC	2019-04-25T00:00:00Z	SRS4671264	SRP193827	PRJNA533298	Allio et al. 2019 SSB	200	3556	1371
SRR8954534	1249, n = 188580	C:36.5%[S:36.4%,D:0.1%],F:35.5%,M:28.0%,n:1658	C:34.4%[S:34.4%,D:0.0%],F:33.9%,M:31.7%,n:1367	Protesilaus protesilaus protesilaus	Papilionidae; Papilioninae	DWHR00000000	WGS	SAMN11490395	CNRS	SRX5734341	NextSeq 550	PAIRED	RANDOM	GENOMIC	2019-04-25T00:00:00Z	SRS4671262	SRP193827	PRJNA533298	Allio et al. 2019 SSB	240	9576	3783
SRR8954535	8159, n = 9540	C:84.4%[S:83.2%,D:1.2%],F:11.4%,M:4.2%,n:1658	C:81.5%[S:81.1%,D:0.4%],F:11.0%,M:7.5%,n:1367	Pharmacophagus antenor	Papilionidae; Papilioninae	DWQX00000000	WGS	SAMN11490394	CNRS	SRX5734340	NextSeq 550	PAIRED	RANDOM	GENOMIC	2019-04-25T00:00:00Z	SRS4671263	SRP193827	PRJNA533298	Allio et al. 2019 SSB	242	14597	5872
SRR8954536	3584, n = 42268	C:59.4%[S:59.0%,D:0.4%],F:28.8%,M:11.8%,n:1658	C:55.7%[S:55.5%,D:0.2%],F:26.9%,M:17.4%,n:1367	Sericinus montela	Papilionidae; Parnassiinae	DWUM00000000	WGS	SAMN11490397	CNRS	SRX5734339	Illumina HiSeq 2500	PAIRED	RANDOM	GENOMIC	2019-04-25T00:00:00Z	SRS4671261	SRP193827	PRJNA533298	Allio et al. 2019 SSB	302	20796	8729
SRR8954537	2352, n = 58535	C:59.1%[S:58.7%,D:0.4%],F:27.6%,M:13.3%,n:1658	C:54.0%[S:53.8%,D:0.2%],F:28.5%,M:17.5%,n:1367	Protographium marcellus marcellus	Papilionidae; Papilioninae	DWHQ00000000	WGS	SAMN11490396	CNRS	SRX5734338	NextSeq 550	PAIRED	RANDOM	GENOMIC	2019-04-25T00:00:00Z	SRS4671259	SRP193827	PRJNA533298	Allio et al. 2019 SSB	239	7699	3014
SRR8954538	422, n = 293427	C:33.3%[S:31.7%,D:1.6%],F:10.6%,M:56.1%,n:1658	C:30.1%[S:29.0%,D:1.1%],F:11.3%,M:58.6%,n:1367	Parnassius imperator regulus	Papilionidae; Parnassiinae	DWTE00000000	WGS	SAMN11490391	CNRS	SRX5734337	Illumina HiSeq 2500	PAIRED	RANDOM	GENOMIC	2019-04-25T00:00:00Z	SRS4671260	SRP193827	PRJNA533298	Allio et al. 2019 SSB	302	5364	2187
SRR8954539	4223, n = 70360	C:47.5%[S:47.3%,D:0.2%],F:31.5%,M:21.0%,n:1658	C:43.3%[S:43.0%,D:0.3%],F:30.9%,M:25.8%,n:1367	Parnassius honrathi	Papilionidae; Parnassiinae	DWHP00000000	WGS	SAMN11490390	CNRS	SRX5734336	Illumina HiSeq 2500	PAIRED	RANDOM	GENOMIC	2019-04-25T00:00:00Z	SRS4671258	SRP193827	PRJNA533298	Allio et al. 2019 SSB	302	26958	11797
SRR8954540	4661, n = 28129	C:69.5%[S:69.3%,D:0.2%],F:22.9%,M:7.6%,n:1658	C:67.4%[S:67.2%,D:0.2%],F:21.8%,M:10.8%,n:1367	Mimoides lysithous rurik	Papilionidae; Papilioninae	DWHO00000000	WGS	SAMN11490379	CNRS	SRX5734335	NextSeq 550	PAIRED	RANDOM	GENOMIC	2019-04-25T00:00:00Z	SRS4671257	SRP193827	PRJNA533298	Allio et al. 2019 SSB	236	10931	4361
SRR8954541	2583, n = 44682	C:60.6%[S:58.3%,D:2.3%],F:26.1%,M:13.3%,n:1658	C:55.6%[S:55.2%,D:0.4%],F:27.4%,M:17.0%,n:1367	Meandrusa sciron aribbas	Papilionidae; Papilioninae	DWHN00000000	WGS	SAMN11490378	CNRS	SRX5734334	NextSeq 550	PAIRED	RANDOM	GENOMIC	2019-04-25T00:00:00Z	SRS4671256	SRP193827	PRJNA533298	Allio et al. 2019 SSB	281	6001	2192
SRR8954542	1327, n = 111205	C:36.6%[S:36.4%,D:0.2%],F:33.2%,M:30.2%,n:1658	C:34.9%[S:34.7%,D:0.2%],F:30.7%,M:34.4%,n:1367	Luehdorfia japonica	Papilionidae; Parnassiinae	DWUL00000000	WGS	SAMN11490377	CNRS	SRX5734333	NextSeq 550	PAIRED	RANDOM	GENOMIC	2019-04-25T00:00:00Z	SRS4671255	SRP193827	PRJNA533298	Allio et al. 2019 SSB	223	9249	3285
SRR8954543	2067, n = 34729	C:40.4%[S:40.2%,D:0.2%],F:25.4%,M:34.2%,n:1658	C:36.9%[S:36.6%,D:0.3%],F:27.7%,M:35.4%,n:1367	Losaria neptunus creber	Papilionidae; Papilioninae	DWHM00000000	WGS	SAMN11490376	CNRS	SRX5734332	NextSeq 550	PAIRED	RANDOM	GENOMIC	2019-04-25T00:00:00Z	SRS4671254	SRP193827	PRJNA533298	Allio et al. 2019 SSB	221	3460	1349
SRR8954544	1796, n = 76458	C:42.6%[S:42.4%,D:0.2%],F:32.8%,M:24.6%,n:1658	C:38.0%[S:37.7%,D:0.3%],F:35.7%,M:26.3%,n:1367	Lamproptera meges	Papilionidae; Papilioninae	DWTZ00000000	WGS	SAMN11490375	CNRS	SRX5734331	NextSeq 550	PAIRED	RANDOM	GENOMIC	2019-04-25T00:00:00Z	SRS4671252	SRP193827	PRJNA533298	Allio et al. 2019 SSB	225	6698	2624
SRR8954545	2721, n = 40700	C:51.8%[S:51.4%,D:0.4%],F:30.2%,M:18.0%,n:1658	C:48.5%[S:48.4%,D:0.1%],F:29.6%,M:21.9%,n:1367	Iphiclides podalirius	Papilionidae; Papilioninae	DWRU00000000	WGS	SAMN11490374	CNRS	SRX5734330	NextSeq 550	PAIRED	RANDOM	GENOMIC	2019-04-25T00:00:00Z	SRS4671253	SRP193827	PRJNA533298	Allio et al. 2019 SSB	235	4555	1819
SRR8954546	325, n = 180293	C:1.2%[S:1.2%,D:0.0%],F:3.7%,M:95.1%,n:1658	C:1.0%[S:1.0%,D:0.0%],F:4.2%,M:94.8%,n:1367	Hypermnestra helios helios	Papilionidae; Parnassiinae	DWHL00000000	WGS	SAMN11490373	CNRS	SRX5734329	Illumina HiSeq 2500	PAIRED	RANDOM	GENOMIC	2019-04-25T00:00:00Z	SRS4671251	SRP193827	PRJNA533298	Allio et al. 2019 SSB	302	2679	1115
SRR8954547	402, n = 200048	C:2.4%[S:2.4%,D:0.0%],F:7.4%,M:90.2%,n:1658	C:2.2%[S:2.2%,D:0.0%],F:7.5%,M:90.3%,n:1367	Hypermnestra helios maxima	Papilionidae; Parnassiinae	DWTY00000000	WGS	SAMN11490372	CNRS	SRX5734328	NextSeq 550	PAIRED	RANDOM	GENOMIC	2019-04-25T00:00:00Z	SRS4671250	SRP193827	PRJNA533298	Allio et al. 2019 SSB	229	3805	1511
SRR8954548	1073, n = 159312	C:24.1%[S:23.7%,D:0.4%],F:30.9%,M:45.0%,n:1658	C:21.6%[S:21.3%,D:0.3%],F:32.3%,M:46.1%,n:1367	Graphium sarpedon	Papilionidae; Papilioninae	DWTD00000000	WGS	SAMN11490371	CNRS	SRX5734327	NextSeq 550	PAIRED	RANDOM	GENOMIC	2019-04-25T00:00:00Z	SRS4671249	SRP193827	PRJNA533298	Allio et al. 2019 SSB	279	5123	1854
SRR8954549	2409, n = 99621	C:51.9%[S:51.7%,D:0.2%],F:33.8%,M:14.3%,n:1658	C:50.4%[S:50.2%,D:0.2%],F:32.8%,M:16.8%,n:1367	Graphium androcles	Papilionidae; Papilioninae	DWHK00000000	WGS	SAMN11490370	CNRS	SRX5734326	NextSeq 550	PAIRED	RANDOM	GENOMIC	2019-04-25T00:00:00Z	SRS4671248	SRP193827	PRJNA533298	Allio et al. 2019 SSB	286	8925	3270
SRR9330368	283, n = 68156	C:0.0%[S:0.0%,D:0.0%],F:0.2%,M:99.8%,n:1658	C:0.0%[S:0.0%,D:0.0%],F:0.1%,M:99.9%,n:1367	Katreus holocausta	Hesperiidae; Pyrginae	DWMT00000000	WGS	SAMN11893879	UTSW	SRX6097048	Illumina HiSeq X Ten	PAIRED	RANDOM	GENOMIC	2019-09-18T00:00:00Z	SRS4997586	SRP201959	PRJNA544364	Zhang et al. 2019, ZooTaxa Skipper	119	4593	1801
SRR9330369	331, n = 106316	C:0.2%[S:0.2%,D:0.0%],F:1.3%,M:98.5%,n:1658	C:0.2%[S:0.2%,D:0.0%],F:0.7%,M:99.1%,n:1367	Anisynta dominula	Hesperiidae; Trapezitinae	DWUK00000000	WGS	SAMN11893900	UTSW	SRX6097047	Illumina HiSeq X Ten	PAIRED	RANDOM	GENOMIC	2019-09-18T00:00:00Z	SRS4997585	SRP201959	PRJNA544364	Zhang et al. 2019, ZooTaxa Skipper	199	3591	1455
SRR9330370	932, n = 125949	C:21.7%[S:21.5%,D:0.2%],F:31.4%,M:46.9%,n:1658	C:17.9%[S:17.8%,D:0.1%],F:34.8%,M:47.3%,n:1367	Toxidia parvulus	Hesperiidae; Trapezitinae	DWRT00000000	WGS	SAMN11893899	UTSW	SRX6097046	Illumina HiSeq X Ten	PAIRED	RANDOM	GENOMIC	2019-09-18T00:00:00Z	SRS4997584	SRP201959	PRJNA544364	Zhang et al. 2019, ZooTaxa Skipper	287	4926	1901
SRR9330371	357, n = 87110	C:2.1%[S:2.1%,D:0.0%],F:5.0%,M:92.9%,n:1658	C:0.7%[S:0.7%,D:0.0%],F:3.3%,M:96.0%,n:1367	Apostictopterus fuliginosus	Hesperiidae; Heteropterinae	DWRJ00000000	WGS	SAMN11893898	UTSW	SRX6097045	Illumina HiSeq X Ten	PAIRED	RANDOM	GENOMIC	2019-09-18T00:00:00Z	SRS4997583	SRP201959	PRJNA544364	Zhang et al. 2019, ZooTaxa Skipper	179	3871	1610
SRR9330372	1029, n = 90661	C:24.4%[S:24.2%,D:0.2%],F:35.5%,M:40.1%,n:1658	C:21.5%[S:21.4%,D:0.1%],F:36.6%,M:41.9%,n:1367	Dalla cyprius quinka	Hesperiidae; Heteropterinae	DWHJ00000000	WGS	SAMN11893895	UTSW	SRX6097044	Illumina HiSeq X Ten	PAIRED	RANDOM	GENOMIC	2019-09-18T00:00:00Z	SRS4997582	SRP201959	PRJNA544364	Zhang et al. 2019, ZooTaxa Skipper	273	3594	1419
SRR9330373	408, n = 205930	C:3.1%[S:3.1%,D:0.0%],F:9.5%,M:87.4%,n:1658	C:2.0%[S:2.0%,D:0.0%],F:12.8%,M:85.2%,n:1367	Butleria elwesi	Hesperiidae; Hesperiinae	DWHI00000000	WGS	SAMN11893896	UTSW	SRX6097043	Illumina HiSeq X Ten	PAIRED	RANDOM	GENOMIC	2019-09-18T00:00:00Z	SRS4997581	SRP201959	PRJNA544364	Zhang et al. 2019, ZooTaxa Skipper	215	3543	1411
SRR9330374	1315, n = 61616	C:35.8%[S:35.6%,D:0.2%],F:41.2%,M:23.0%,n:1658	C:34.4%[S:34.2%,D:0.2%],F:38.8%,M:26.8%,n:1367	Dalla eburones eburones	Hesperiidae; Heteropterinae	DWMS00000000	WGS	SAMN11893893	UTSW	SRX6097042	Illumina HiSeq X Ten	PAIRED	RANDOM	GENOMIC	2019-09-18T00:00:00Z	SRS4997579	SRP201959	PRJNA544364	Zhang et al. 2019, ZooTaxa Skipper	229	3351	1308
SRR9330375	2259, n = 40230	C:49.3%[S:48.9%,D:0.4%],F:31.2%,M:19.5%,n:1658	C:48.6%[S:48.2%,D:0.4%],F:31.2%,M:20.2%,n:1367	Dalla costala	Hesperiidae; Heteropterinae	DWMR00000000	WGS	SAMN11893894	UTSW	SRX6097041	Illumina HiSeq X Ten	PAIRED	RANDOM	GENOMIC	2019-09-18T00:00:00Z	SRS4997580	SRP201959	PRJNA544364	Zhang et al. 2019, ZooTaxa Skipper	278	6191	2432
SRR9330376	1328, n = 73813	C:30.2%[S:29.8%,D:0.4%],F:36.6%,M:33.2%,n:1658	C:26.6%[S:26.5%,D:0.1%],F:38.9%,M:34.5%,n:1367	Piruna aea mexicana	Hesperiidae; Heteropterinae	DWLP00000000	WGS	SAMN11893891	UTSW	SRX6097040	Illumina HiSeq X Ten	PAIRED	RANDOM	GENOMIC	2019-09-18T00:00:00Z	SRS4997578	SRP201959	PRJNA544364	Zhang et al. 2019, ZooTaxa Skipper	279	4475	1623
SRR9330377	4259, n = 21370	C:69.8%[S:69.2%,D:0.6%],F:21.8%,M:8.4%,n:1658	C:70.0%[S:69.6%,D:0.4%],F:20.8%,M:9.2%,n:1367	Dalla quadristriga	Hesperiidae; Heteropterinae	DWLO00000000	WGS	SAMN11893892	UTSW	SRX6097039	Illumina HiSeq X Ten	PAIRED	RANDOM	GENOMIC	2019-09-18T00:00:00Z	SRS4997577	SRP201959	PRJNA544364	Zhang et al. 2019, ZooTaxa Skipper	258	6059	2363
SRR9330378	273, n = 5678	C:0.1%[S:0.1%,D:0.0%],F:0.0%,M:99.9%,n:1658	C:0.0%[S:0.0%,D:0.0%],F:0.1%,M:99.9%,n:1367	Chamunda chamunda	Hesperiidae; Pyrginae	DWHH00000000	WGS	SAMN11893889	UTSW	SRX6097038	Illumina HiSeq X Ten	PAIRED	RANDOM	GENOMIC	2019-09-18T00:00:00Z	SRS4997576	SRP201959	PRJNA544364	Zhang et al. 2019, ZooTaxa Skipper	122	2134	919
SRR9330379	308, n = 3642	C:0.2%[S:0.2%,D:0.0%],F:0.0%,M:99.8%,n:1658	C:0.0%[S:0.0%,D:0.0%],F:0.1%,M:99.9%,n:1367	Chamunda chamunda	Hesperiidae; Pyrginae	DWHG00000000	WGS	SAMN11893890	UTSW	SRX6097037	Illumina HiSeq X Ten	PAIRED	RANDOM	GENOMIC	2019-09-18T00:00:00Z	SRS4997575	SRP201959	PRJNA544364	Zhang et al. 2019, ZooTaxa Skipper	125	2127	995
SRR9330380	262, n = 2917	C:0.0%[S:0.0%,D:0.0%],F:0.0%,M:100.0%,n:1658	C:0.0%[S:0.0%,D:0.0%],F:0.0%,M:100.0%,n:1367	Katreus johnstonii	Hesperiidae; Pyrginae	DWHF00000000	WGS	SAMN11893887	UTSW	SRX6097036	Illumina HiSeq X Ten	PAIRED	RANDOM	GENOMIC	2019-09-18T00:00:00Z	SRS4997574	SRP201959	PRJNA544364	Zhang et al. 2019, ZooTaxa Skipper	106	1111	457
SRR9330381	296, n = 66298	C:0.2%[S:0.2%,D:0.0%],F:0.3%,M:99.5%,n:1658	C:0.1%[S:0.1%,D:0.0%],F:0.4%,M:99.5%,n:1367	Katreus johnstonii	Hesperiidae; Pyrginae	DWMQ00000000	WGS	SAMN11893888	UTSW	SRX6097035	Illumina HiSeq X Ten	PAIRED	RANDOM	GENOMIC	2019-09-18T00:00:00Z	SRS4997573	SRP201959	PRJNA544364	Zhang et al. 2019, ZooTaxa Skipper	142	1695	679
SRR9330382	338, n = 185643	C:4.6%[S:4.5%,D:0.1%],F:1.3%,M:94.1%,n:1658	C:2.1%[S:2.0%,D:0.1%],F:1.8%,M:96.1%,n:1367	Chaetocneme critomedia critomedia	Hesperiidae; Pyrginae	DWLF00000000	WGS	SAMN11893867	UTSW	SRX6097034	Illumina HiSeq X Ten	PAIRED	RANDOM	GENOMIC	2019-09-18T00:00:00Z	SRS4997572	SRP201959	PRJNA544364	Zhang et al. 2019, ZooTaxa Skipper	176	3481	1389
SRR9330383	2310, n = 40211	C:49.1%[S:48.8%,D:0.3%],F:34.0%,M:16.9%,n:1658	C:48.1%[S:47.8%,D:0.3%],F:32.7%,M:19.2%,n:1367	Satarupa nymphalis	Hesperiidae; Pyrginae	DWHE00000000	WGS	SAMN11893868	UTSW	SRX6097033	Illumina HiSeq X Ten	PAIRED	RANDOM	GENOMIC	2019-09-18T00:00:00Z	SRS4997570	SRP201959	PRJNA544364	Zhang et al. 2019, ZooTaxa Skipper	249	4779	1848
SRR9330384	632, n = 148206	C:6.9%[S:6.8%,D:0.1%],F:22.9%,M:70.2%,n:1658	C:6.2%[S:6.1%,D:0.1%],F:23.1%,M:70.7%,n:1367	Ctenoptilum multiguttata	Hesperiidae; Pyrginae	DWLN00000000	WGS	SAMN11893869	UTSW	SRX6097032	Illumina HiSeq X Ten	PAIRED	RANDOM	GENOMIC	2019-09-18T00:00:00Z	SRS4997571	SRP201959	PRJNA544364	Zhang et al. 2019, ZooTaxa Skipper	286	2832	1261
SRR9330385	1597, n = 52994	C:34.2%[S:33.7%,D:0.5%],F:35.2%,M:30.6%,n:1658	C:29.9%[S:29.7%,D:0.2%],F:36.2%,M:33.9%,n:1367	Azonax typhaon	Hesperiidae; Pyrginae	DWLM00000000	WGS	SAMN11893870	UTSW	SRX6097031	Illumina HiSeq X Ten	PAIRED	RANDOM	GENOMIC	2019-09-18T00:00:00Z	SRS4997569	SRP201959	PRJNA544364	Zhang et al. 2019, ZooTaxa Skipper	207	5905	2465
SRR9330386	407, n = 163405	C:0.9%[S:0.9%,D:0.0%],F:4.1%,M:95.0%,n:1658	C:0.6%[S:0.6%,D:0.0%],F:4.8%,M:94.6%,n:1367	Zonia zonia panamensis	Hesperiidae; Pyrginae	DWLE00000000	WGS	SAMN11893871	UTSW	SRX6097030	Illumina HiSeq X Ten	PAIRED	RANDOM	GENOMIC	2019-09-18T00:00:00Z	SRS4997568	SRP201959	PRJNA544364	Zhang et al. 2019, ZooTaxa Skipper	145	3300	1240
SRR9330387	2318, n = 35431	C:52.1%[S:51.7%,D:0.4%],F:32.8%,M:15.1%,n:1658	C:51.8%[S:51.7%,D:0.1%],F:29.9%,M:18.3%,n:1367	Myscelus epimachia	Hesperiidae; Pyrginae	DWMP00000000	WGS	SAMN11893872	UTSW	SRX6097029	Illumina HiSeq X Ten	PAIRED	RANDOM	GENOMIC	2019-09-18T00:00:00Z	SRS4997567	SRP201959	PRJNA544364	Zhang et al. 2019, ZooTaxa Skipper	247	3010	1102
SRR9330388	1266, n = 86072	C:19.6%[S:19.5%,D:0.1%],F:33.7%,M:46.7%,n:1658	C:18.2%[S:18.0%,D:0.2%],F:33.5%,M:48.3%,n:1367	Pyrrhopyge sadia	Hesperiidae; Pyrginae	DWLL00000000	WGS	SAMN11893873	UTSW	SRX6097028	Illumina HiSeq X Ten	PAIRED	RANDOM	GENOMIC	2019-09-18T00:00:00Z	SRS4997566	SRP201959	PRJNA544364	Zhang et al. 2019, ZooTaxa Skipper	279	5038	1816
SRR9330389	2326, n = 46852	C:45.0%[S:44.8%,D:0.2%],F:36.1%,M:18.9%,n:1658	C:43.3%[S:43.0%,D:0.3%],F:36.4%,M:20.3%,n:1367	Elbella theseus	Hesperiidae; Pyrginae	DWMO00000000	WGS	SAMN11893874	UTSW	SRX6097027	Illumina HiSeq X Ten	PAIRED	RANDOM	GENOMIC	2019-09-18T00:00:00Z	SRS4997565	SRP201959	PRJNA544364	Zhang et al. 2019, ZooTaxa Skipper	264	3994	1449
SRR9330390	4334, n = 24050	C:60.7%[S:60.3%,D:0.4%],F:29.1%,M:10.2%,n:1658	C:57.2%[S:56.8%,D:0.4%],F:29.7%,M:13.1%,n:1367	Oxynetra stangelandi	Hesperiidae; Pyrginae	DWMN00000000	WGS	SAMN11893875	UTSW	SRX6097026	Illumina HiSeq X Ten	PAIRED	RANDOM	GENOMIC	2019-09-18T00:00:00Z	SRS4997564	SRP201959	PRJNA544364	Zhang et al. 2019, ZooTaxa Skipper	263	4600	1887
SRR9330391	665, n = 117785	C:11.2%[S:11.1%,D:0.1%],F:24.4%,M:64.4%,n:1658	C:9.2%[S:9.1%,D:0.1%],F:26.0%,M:64.8%,n:1367	Jera tricuspidata	Hesperiidae; Pyrginae	DWHD00000000	WGS	SAMN11893876	UTSW	SRX6097025	Illumina HiSeq X Ten	PAIRED	RANDOM	GENOMIC	2019-09-18T00:00:00Z	SRS4997563	SRP201959	PRJNA544364	Zhang et al. 2019, ZooTaxa Skipper	250	2843	1228
SRR9330392	368, n = 186401	C:0.0%[S:0.0%,D:0.0%],F:0.2%,M:99.8%,n:1658	C:0.1%[S:0.1%,D:0.0%],F:0.3%,M:99.6%,n:1367	Hewitsoniella migonitis	Hesperiidae; Trapezitinae	DWHC00000000	WGS	SAMN11893901	UTSW	SRX6097024	Illumina HiSeq X Ten	PAIRED	RANDOM	GENOMIC	2019-09-18T00:00:00Z	SRS4997562	SRP201959	PRJNA544364	Zhang et al. 2019, ZooTaxa Skipper	202	2307	958
SRR9330393	353, n = 3702	C:0.0%[S:0.0%,D:0.0%],F:0.1%,M:99.9%,n:1658	C:0.0%[S:0.0%,D:0.0%],F:0.1%,M:99.9%,n:1367	Barca bicolor	Hesperiidae; Heteropterinae	DWHB00000000	WGS	SAMN11893897	UTSW	SRX6097023	Illumina HiSeq X Ten	PAIRED	RANDOM	GENOMIC	2019-09-18T00:00:00Z	SRS4997561	SRP201959	PRJNA544364	Zhang et al. 2019, ZooTaxa Skipper	118	2447	1040
SRR9330394	888, n = 171884	C:15.6%[S:15.6%,D:0.0%],F:27.4%,M:57.0%,n:1658	C:14.0%[S:13.7%,D:0.3%],F:30.7%,M:55.3%,n:1367	Celaenorrhinus aurivittatus	Hesperiidae; Pyrginae	DWSC00000000	WGS	SAMN11893861	UTSW	SRX6097022	Illumina HiSeq X Ten	PAIRED	RANDOM	GENOMIC	2019-09-18T00:00:00Z	SRS4997560	SRP201959	PRJNA544364	Zhang et al. 2019, ZooTaxa Skipper	275	5278	2086
SRR9330395	393, n = 283201	C:1.9%[S:1.9%,D:0.0%],F:8.5%,M:89.6%,n:1658	C:1.6%[S:1.5%,D:0.1%],F:9.9%,M:88.5%,n:1367	Celaenorrhinus cf. opalinus JZ-2019	Hesperiidae; Pyrginae	DWLK00000000	WGS	SAMN11893862	UTSW	SRX6097021	Illumina HiSeq X Ten	PAIRED	RANDOM	GENOMIC	2019-09-18T00:00:00Z	SRS4997559	SRP201959	PRJNA544364	Zhang et al. 2019, ZooTaxa Skipper	249	3912	1598
SRR9330396	312, n = 218737	C:0.1%[S:0.1%,D:0.0%],F:0.9%,M:99.0%,n:1658	C:0.2%[S:0.2%,D:0.0%],F:1.4%,M:98.4%,n:1367	Celaenorrhinus patula	Hesperiidae; Pyrginae	DWMM00000000	WGS	SAMN11893863	UTSW	SRX6097020	Illumina HiSeq X Ten	PAIRED	RANDOM	GENOMIC	2019-09-18T00:00:00Z	SRS4997558	SRP201959	PRJNA544364	Zhang et al. 2019, ZooTaxa Skipper	193	3666	1392
SRR9330397	260, n = 8935	C:0.0%[S:0.0%,D:0.0%],F:0.1%,M:99.9%,n:1658	C:0.0%[S:0.0%,D:0.0%],F:0.0%,M:100.0%,n:1367	Celaenorrhinus ficulnea ficulnea	Hesperiidae; Pyrginae	DWFD00000000	WGS	SAMN11893864	UTSW	SRX6097019	Illumina HiSeq X Ten	PAIRED	RANDOM	GENOMIC	2019-09-18T00:00:00Z	SRS4997557	SRP201959	PRJNA544364	Zhang et al. 2019, ZooTaxa Skipper	126	2555	1099
SRR9330398	478, n = 173377	C:3.4%[S:3.3%,D:0.1%],F:15.9%,M:80.7%,n:1658	C:2.7%[S:2.6%,D:0.1%],F:14.0%,M:83.3%,n:1367	Hasora badra badra	Hesperiidae; Coeliadinae	DWTC00000000	WGS	SAMN11893857	UTSW	SRX6097018	Illumina HiSeq X Ten	PAIRED	RANDOM	GENOMIC	2019-09-18T00:00:00Z	SRS4997556	SRP201959	PRJNA544364	Zhang et al. 2019, ZooTaxa Skipper	207	2736	1033
SRR9330399	2462, n = 43921	C:46.5%[S:46.3%,D:0.2%],F:38.1%,M:15.4%,n:1658	C:45.0%[S:44.8%,D:0.2%],F:36.4%,M:18.6%,n:1367	Hasora chromus	Hesperiidae; Coeliadinae	DWFC00000000	WGS	SAMN11893858	UTSW	SRX6097017	Illumina HiSeq X Ten	PAIRED	RANDOM	GENOMIC	2019-09-18T00:00:00Z	SRS4997555	SRP201959	PRJNA544364	Zhang et al. 2019, ZooTaxa Skipper	262	4317	1558
SRR9330400	314, n = 100332	C:0.0%[S:0.0%,D:0.0%],F:0.2%,M:99.8%,n:1658	C:0.1%[S:0.1%,D:0.0%],F:0.4%,M:99.5%,n:1367	Katreus johnstonii	Hesperiidae; Pyrginae	DWHA00000000	WGS	SAMN11893886	UTSW	SRX6097016	Illumina HiSeq X Ten	PAIRED	RANDOM	GENOMIC	2019-09-18T00:00:00Z	SRS4997553	SRP201959	PRJNA544364	Zhang et al. 2019, ZooTaxa Skipper	150	2187	882
SRR9330401	296, n = 69696	C:0.0%[S:0.0%,D:0.0%],F:0.1%,M:99.9%,n:1658	C:0.0%[S:0.0%,D:0.0%],F:0.3%,M:99.7%,n:1367	Katreus johnstonii	Hesperiidae; Pyrginae	DWFB00000000	WGS	SAMN11893885	UTSW	SRX6097015	Illumina HiSeq X Ten	PAIRED	RANDOM	GENOMIC	2019-09-18T00:00:00Z	SRS4997554	SRP201959	PRJNA544364	Zhang et al. 2019, ZooTaxa Skipper	127	2084	830
SRR9330402	297, n = 15285	C:0.2%[S:0.1%,D:0.1%],F:0.2%,M:99.6%,n:1658	C:0.1%[S:0.1%,D:0.0%],F:0.1%,M:99.8%,n:1367	Katreus holocausta	Hesperiidae; Pyrginae	DWRI00000000	WGS	SAMN11893882	UTSW	SRX6097014	Illumina HiSeq X Ten	PAIRED	RANDOM	GENOMIC	2019-09-18T00:00:00Z	SRS4997551	SRP201959	PRJNA544364	Zhang et al. 2019, ZooTaxa Skipper	125	3017	1187
SRR9330403	372, n = 2848	C:0.0%[S:0.0%,D:0.0%],F:0.1%,M:99.9%,n:1658	C:0.1%[S:0.1%,D:0.0%],F:0.0%,M:99.9%,n:1367	Katreus holocausta	Hesperiidae; Pyrginae	DWFA00000000	WGS	SAMN11893881	UTSW	SRX6097013	Illumina HiSeq X Ten	PAIRED	RANDOM	GENOMIC	2019-09-18T00:00:00Z	SRS4997552	SRP201959	PRJNA544364	Zhang et al. 2019, ZooTaxa Skipper	118	1743	701
SRR9330404	282, n = 7853	C:0.1%[S:0.1%,D:0.0%],F:0.4%,M:99.5%,n:1658	C:0.0%[S:0.0%,D:0.0%],F:0.2%,M:99.8%,n:1367	Katreus hollandi	Hesperiidae; Pyrginae	DWML00000000	WGS	SAMN11893884	UTSW	SRX6097012	Illumina HiSeq X Ten	PAIRED	RANDOM	GENOMIC	2019-09-18T00:00:00Z	SRS4997549	SRP201959	PRJNA544364	Zhang et al. 2019, ZooTaxa Skipper	118	2513	976
SRR9330405	289, n = 66775	C:0.1%[S:0.1%,D:0.0%],F:0.0%,M:99.9%,n:1658	C:0.0%[S:0.0%,D:0.0%],F:0.0%,M:100.0%,n:1367	Katreus dimidia	Hesperiidae; Pyrginae	DWGZ00000000	WGS	SAMN11893883	UTSW	SRX6097011	Illumina HiSeq X Ten	PAIRED	RANDOM	GENOMIC	2019-09-18T00:00:00Z	SRS4997550	SRP201959	PRJNA544364	Zhang et al. 2019, ZooTaxa Skipper	120	4126	1651
SRR9330406	280, n = 43675	C:0.0%[S:0.0%,D:0.0%],F:0.1%,M:99.9%,n:1658	C:0.0%[S:0.0%,D:0.0%],F:0.1%,M:99.9%,n:1367	Katreus holocausta	Hesperiidae; Pyrginae	DWMK00000000	WGS	SAMN11893878	UTSW	SRX6097010	Illumina HiSeq X Ten	PAIRED	RANDOM	GENOMIC	2019-09-18T00:00:00Z	SRS4997548	SRP201959	PRJNA544364	Zhang et al. 2019, ZooTaxa Skipper	114	3870	1529
SRR9330407	301, n = 100026	C:0.7%[S:0.7%,D:0.0%],F:2.4%,M:96.9%,n:1658	C:0.6%[S:0.5%,D:0.1%],F:1.5%,M:97.9%,n:1367	Cornuphallus albafascia	Hesperiidae; Pyrginae	DWEZ00000000	WGS	SAMN11893877	UTSW	SRX6097009	Illumina HiSeq X Ten	PAIRED	RANDOM	GENOMIC	2019-09-18T00:00:00Z	SRS4997547	SRP201959	PRJNA544364	Zhang et al. 2019, ZooTaxa Skipper	206	3013	1291
SRR9330408	281, n = 36889	C:0.1%[S:0.1%,D:0.0%],F:0.0%,M:99.9%,n:1658	C:0.0%[S:0.0%,D:0.0%],F:0.1%,M:99.9%,n:1367	Katreus holocausta	Hesperiidae; Pyrginae	DWMJ00000000	WGS	SAMN11893880	UTSW	SRX6097008	Illumina HiSeq X Ten	PAIRED	RANDOM	GENOMIC	2019-09-18T00:00:00Z	SRS4997546	SRP201959	PRJNA544364	Zhang et al. 2019, ZooTaxa Skipper	127	4218	1701
SRR9330409	326, n = 106798	C:1.0%[S:1.0%,D:0.0%],F:2.1%,M:96.9%,n:1658	C:0.9%[S:0.9%,D:0.0%],F:3.4%,M:95.7%,n:1367	Bibasis iluska mahintha	Hesperiidae; Coeliadinae	DWGY00000000	WGS	SAMN11893859	UTSW	SRX6097007	Illumina HiSeq X Ten	PAIRED	RANDOM	GENOMIC	2019-09-18T00:00:00Z	SRS4997545	SRP201959	PRJNA544364	Zhang et al. 2019, ZooTaxa Skipper	188	1994	874
SRR9330410	864, n = 116294	C:14.0%[S:13.9%,D:0.1%],F:37.8%,M:48.2%,n:1658	C:13.7%[S:13.6%,D:0.1%],F:38.2%,M:48.1%,n:1367	Coeliades ramanatek ramanatek	Hesperiidae; Coeliadinae	DWEY00000000	WGS	SAMN11893860	UTSW	SRX6097006	Illumina HiSeq X Ten	PAIRED	RANDOM	GENOMIC	2019-09-18T00:00:00Z	SRS4997544	SRP201959	PRJNA544364	Zhang et al. 2019, ZooTaxa Skipper	261	4161	1657
SRR9330411	276, n = 20872	C:0.0%[S:0.0%,D:0.0%],F:0.0%,M:100.0%,n:1658	C:0.0%[S:0.0%,D:0.0%],F:0.1%,M:99.9%,n:1367	Sarangesa brigida	Hesperiidae; Pyrginae	DWEX00000000	WGS	SAMN11893865	UTSW	SRX6097005	Illumina HiSeq X Ten	PAIRED	RANDOM	GENOMIC	2019-09-18T00:00:00Z	SRS4997543	SRP201959	PRJNA544364	Zhang et al. 2019, ZooTaxa Skipper	156	1756	718
SRR9330412	1230, n = 130115	C:17.8%[S:17.7%,D:0.1%],F:30.8%,M:51.4%,n:1658	C:15.3%[S:15.2%,D:0.1%],F:32.3%,M:52.4%,n:1367	Pseudocoladenia festa	Hesperiidae; Pyrginae	DWEW00000000	WGS	SAMN11893866	UTSW	SRX6097004	Illumina HiSeq X Ten	PAIRED	RANDOM	GENOMIC	2019-09-18T00:00:00Z	SRS4997542	SRP201959	PRJNA544364	Zhang et al. 2019, ZooTaxa Skipper	284	4522	1820
SRR9330658	396, n = 175741	C:2.7%[S:2.7%,D:0.0%],F:11.2%,M:86.1%,n:1658	C:2.2%[S:2.2%,D:0.0%],F:12.9%,M:84.9%,n:1367	Gunayan rhacia	Hesperiidae; Pyrginae	DWGX00000000	WGS	SAMN11893080	UTSW	SRX6097409	Illumina HiSeq X Ten	PAIRED	RANDOM	GENOMIC	2019-09-18T00:00:00Z	SRS4997947	SRP201962	PRJNA532323	Zhang et al. 2019, ProcB Skipper	157	3386	1275
SRR9330659	703, n = 153475	C:17.9%[S:17.7%,D:0.2%],F:34.9%,M:47.2%,n:1658	C:16.3%[S:16.3%,D:0.0%],F:34.7%,M:49.0%,n:1367	Yanguna cometes cometides	Hesperiidae; Pyrginae	DWGM00000000	WGS	SAMN11893081	UTSW	SRX6097408	Illumina HiSeq X Ten	PAIRED	RANDOM	GENOMIC	2019-09-18T00:00:00Z	SRS4997946	SRP201962	PRJNA532323	Zhang et al. 2019, ProcB Skipper	210	4976	1797
SRR9330660	1137, n = 100335	C:18.9%[S:18.9%,D:0.0%],F:37.8%,M:43.3%,n:1658	C:17.2%[S:17.1%,D:0.1%],F:34.7%,M:48.1%,n:1367	Pyrrhopyge crida	Hesperiidae; Pyrginae	DWEP00000000	WGS	SAMN11893076	UTSW	SRX6097407	Illumina HiSeq X Ten	PAIRED	RANDOM	GENOMIC	2019-09-18T00:00:00Z	SRS4997945	SRP201962	PRJNA532323	Zhang et al. 2019, ProcB Skipper	253	4505	1754
SRR9330661	316, n = 4271	C:0.0%[S:0.0%,D:0.0%],F:0.1%,M:99.9%,n:1658	C:0.0%[S:0.0%,D:0.0%],F:0.2%,M:99.8%,n:1367	Pyrrhopyge tatei	Hesperiidae; Pyrginae	DWGL00000000	WGS	SAMN11893077	UTSW	SRX6097406	Illumina HiSeq X Ten	PAIRED	RANDOM	GENOMIC	2019-09-18T00:00:00Z	SRS4997944	SRP201962	PRJNA532323	Zhang et al. 2019, ProcB Skipper	116	2092	833
SRR9330662	485, n = 177252	C:6.9%[S:6.9%,D:0.0%],F:19.7%,M:73.4%,n:1658	C:5.8%[S:5.8%,D:0.0%],F:18.9%,M:75.3%,n:1367	Gunayan rhacia	Hesperiidae; Pyrginae	DWLD00000000	WGS	SAMN11893078	UTSW	SRX6097405	Illumina HiSeq X Ten	PAIRED	RANDOM	GENOMIC	2019-09-18T00:00:00Z	SRS4997943	SRP201962	PRJNA532323	Zhang et al. 2019, ProcB Skipper	214	2950	1242
SRR9330663	407, n = 184193	C:1.9%[S:1.9%,D:0.0%],F:7.9%,M:90.2%,n:1658	C:0.7%[S:0.7%,D:0.0%],F:5.2%,M:94.1%,n:1367	Gunayan rubricollis	Hesperiidae; Pyrginae	DWGK00000000	WGS	SAMN11893079	UTSW	SRX6097404	Illumina HiSeq X Ten	PAIRED	RANDOM	GENOMIC	2019-09-18T00:00:00Z	SRS4997942	SRP201962	PRJNA532323	Zhang et al. 2019, ProcB Skipper	173	3425	1363
SRR9330664	1663, n = 69435	C:32.6%[S:32.4%,D:0.2%],F:38.1%,M:29.3%,n:1658	C:27.8%[S:27.7%,D:0.1%],F:37.7%,M:34.5%,n:1367	Pyrrhopyge creona	Hesperiidae; Pyrginae	DWMI00000000	WGS	SAMN11893072	UTSW	SRX6097403	Illumina HiSeq X Ten	PAIRED	RANDOM	GENOMIC	2019-09-18T00:00:00Z	SRS4997941	SRP201962	PRJNA532323	Zhang et al. 2019, ProcB Skipper	246	6225	2297
SRR9330665	2252, n = 53923	C:38.4%[S:38.2%,D:0.2%],F:39.2%,M:22.4%,n:1658	C:38.1%[S:38.0%,D:0.1%],F:35.9%,M:26.0%,n:1367	Pyrrhopyge telassa croceimargo	Hesperiidae; Pyrginae	DWEO00000000	WGS	SAMN11893073	UTSW	SRX6097402	Illumina HiSeq X Ten	PAIRED	RANDOM	GENOMIC	2019-09-18T00:00:00Z	SRS4997940	SRP201962	PRJNA532323	Zhang et al. 2019, ProcB Skipper	274	6766	2613
SRR9330666	300, n = 7734	C:0.1%[S:0.1%,D:0.0%],F:0.3%,M:99.6%,n:1658	C:0.0%[S:0.0%,D:0.0%],F:0.1%,M:99.9%,n:1367	Pyrrhopyge schausi	Hesperiidae; Pyrginae	DWEN00000000	WGS	SAMN11893074	UTSW	SRX6097401	Illumina HiSeq X Ten	PAIRED	RANDOM	GENOMIC	2019-09-18T00:00:00Z	SRS4997939	SRP201962	PRJNA532323	Zhang et al. 2019, ProcB Skipper	118	3007	1194
SRR9330667	892, n = 107147	C:8.4%[S:8.4%,D:0.0%],F:24.7%,M:66.9%,n:1658	C:6.5%[S:6.4%,D:0.1%],F:21.2%,M:72.3%,n:1367	Pyrrhopyge haemon	Hesperiidae; Pyrginae	DWMH00000000	WGS	SAMN11893075	UTSW	SRX6097400	Illumina HiSeq X Ten	PAIRED	RANDOM	GENOMIC	2019-09-18T00:00:00Z	SRS4997938	SRP201962	PRJNA532323	Zhang et al. 2019, ProcB Skipper	268	3515	1411
SRR9330668	5027, n = 16358	C:74.1%[S:73.9%,D:0.2%],F:20.7%,M:5.2%,n:1658	C:72.5%[S:72.4%,D:0.1%],F:18.7%,M:8.8%,n:1367	Agara belti belti	Hesperiidae; Pyrginae	DWEM00000000	WGS	SAMN11893041	UTSW	SRX6097399	Illumina HiSeq X Ten	PAIRED	RANDOM	GENOMIC	2019-09-18T00:00:00Z	SRS4997937	SRP201962	PRJNA532323	Zhang et al. 2019, ProcB Skipper	265	4991	1889
SRR9330669	6728, n = 12197	C:70.1%[S:69.7%,D:0.4%],F:22.7%,M:7.2%,n:1658	C:68.8%[S:68.5%,D:0.3%],F:20.1%,M:11.1%,n:1367	Myscelus amystis hages	Hesperiidae; Pyrginae	DWQT00000000	WGS	SAMN11893040	UTSW	SRX6097398	Illumina HiSeq X Ten	PAIRED	RANDOM	GENOMIC	2019-09-18T00:00:00Z	SRS4997936	SRP201962	PRJNA532323	Zhang et al. 2019, ProcB Skipper	261	5739	2261
SRR9330670	300, n = 61933	C:0.3%[S:0.3%,D:0.0%],F:1.6%,M:98.1%,n:1658	C:0.2%[S:0.2%,D:0.0%],F:1.2%,M:98.6%,n:1367	Aspitha bassleri	Hesperiidae; Pyrginae	DWTB00000000	WGS	SAMN11893037	UTSW	SRX6097397	Illumina HiSeq X Ten	PAIRED	RANDOM	GENOMIC	2019-09-18T00:00:00Z	SRS4997935	SRP201962	PRJNA532323	Zhang et al. 2019, ProcB Skipper	114	3361	1341
SRR9330671	6774, n = 10631	C:67.3%[S:67.1%,D:0.2%],F:23.2%,M:9.5%,n:1658	C:68.0%[S:67.8%,D:0.2%],F:20.6%,M:11.4%,n:1367	Aspitha aspitha aspitha	Hesperiidae; Pyrginae	DWGJ00000000	WGS	SAMN11893036	UTSW	SRX6097396	Illumina HiSeq X Ten	PAIRED	RANDOM	GENOMIC	2019-09-18T00:00:00Z	SRS4997934	SRP201962	PRJNA532323	Zhang et al. 2019, ProcB Skipper	270	6515	2571
SRR9330672	1789, n = 45345	C:43.8%[S:43.6%,D:0.2%],F:37.0%,M:19.2%,n:1658	C:42.7%[S:42.6%,D:0.1%],F:34.8%,M:22.5%,n:1367	Myscelus nobilis	Hesperiidae; Pyrginae	DWEL00000000	WGS	SAMN11893039	UTSW	SRX6097395	Illumina HiSeq X Ten	PAIRED	RANDOM	GENOMIC	2019-09-18T00:00:00Z	SRS4997933	SRP201962	PRJNA532323	Zhang et al. 2019, ProcB Skipper	204	5512	2151
SRR9330673	651, n = 105336	C:6.8%[S:6.8%,D:0.0%],F:21.2%,M:72.0%,n:1658	C:5.2%[S:5.2%,D:0.0%],F:20.2%,M:74.6%,n:1367	Aspitha agenoria agenoria	Hesperiidae; Pyrginae	DWGI00000000	WGS	SAMN11893038	UTSW	SRX6097394	Illumina HiSeq X Ten	PAIRED	RANDOM	GENOMIC	2019-09-18T00:00:00Z	SRS4997932	SRP201962	PRJNA532323	Zhang et al. 2019, ProcB Skipper	177	3693	1429
SRR9330674	337, n = 124713	C:1.5%[S:1.5%,D:0.0%],F:3.7%,M:94.8%,n:1658	C:0.0%[S:0.0%,D:0.0%],F:0.4%,M:99.6%,n:1367	Zonia zonia panamensis	Hesperiidae; Pyrginae	DWEK00000000	WGS	SAMN11893033	UTSW	SRX6097393	Illumina HiSeq X Ten	PAIRED	RANDOM	GENOMIC	2019-09-18T00:00:00Z	SRS4997931	SRP201962	PRJNA532323	Zhang et al. 2019, ProcB Skipper	140	3223	1239
SRR9330675	482, n = 147575	C:2.6%[S:2.6%,D:0.0%],F:10.8%,M:86.6%,n:1658	C:3.8%[S:3.8%,D:0.0%],F:16.4%,M:79.8%,n:1367	Azonax typhaon	Hesperiidae; Pyrginae	DWGH00000000	WGS	SAMN11893032	UTSW	SRX6097392	Illumina HiSeq X Ten	PAIRED	RANDOM	GENOMIC	2019-09-18T00:00:00Z	SRS4997930	SRP201962	PRJNA532323	Zhang et al. 2019, ProcB Skipper	168	3904	1575
SRR9330676	546, n = 102451	C:31.9%[S:31.1%,D:0.8%],F:8.5%,M:59.6%,n:1658	C:28.0%[S:27.8%,D:0.2%],F:8.3%,M:63.7%,n:1367	Aspitha aspitha rufescens	Hesperiidae; Pyrginae	DWGG00000000	WGS	SAMN11893035	UTSW	SRX6097391	Illumina HiSeq X Ten	PAIRED	RANDOM	GENOMIC	2019-09-18T00:00:00Z	SRS4997929	SRP201962	PRJNA532323	Zhang et al. 2019, ProcB Skipper	155	3914	1541
SRR9330677	312, n = 62496	C:1.2%[S:1.2%,D:0.0%],F:2.7%,M:96.1%,n:1658	C:0.3%[S:0.3%,D:0.0%],F:0.4%,M:99.3%,n:1367	Granila paseas	Hesperiidae; Pyrginae	DWGF00000000	WGS	SAMN11893034	UTSW	SRX6097390	Illumina HiSeq X Ten	PAIRED	RANDOM	GENOMIC	2019-09-18T00:00:00Z	SRS4997928	SRP201962	PRJNA532323	Zhang et al. 2019, ProcB Skipper	128	3489	1456
SRR9330678	366, n = 89696	C:1.7%[S:1.7%,D:0.0%],F:5.4%,M:92.9%,n:1658	C:1.1%[S:1.0%,D:0.1%],F:3.4%,M:95.5%,n:1367	Mimoniades pionia pionia	Hesperiidae; Pyrginae	DWGE00000000	WGS	SAMN11893111	UTSW	SRX6097389	Illumina HiSeq X Ten	PAIRED	RANDOM	GENOMIC	2019-09-18T00:00:00Z	SRS4997927	SRP201962	PRJNA532323	Zhang et al. 2019, ProcB Skipper	134	3774	1551
SRR9330679	427, n = 153379	C:5.2%[S:4.9%,D:0.3%],F:3.4%,M:91.4%,n:1658	C:0.5%[S:0.5%,D:0.0%],F:3.7%,M:95.8%,n:1367	Mysoria galgala	Hesperiidae; Pyrginae	DWSB00000000	WGS	SAMN11893110	UTSW	SRX6097388	Illumina HiSeq X Ten	PAIRED	RANDOM	GENOMIC	2019-09-18T00:00:00Z	SRS4997926	SRP201962	PRJNA532323	Zhang et al. 2019, ProcB Skipper	242	4972	2012
SRR9330680	2301, n = 48193	C:44.8%[S:43.7%,D:1.1%],F:34.9%,M:20.3%,n:1658	C:39.9%[S:39.4%,D:0.5%],F:36.2%,M:23.9%,n:1367	Ardaris minthe	Hesperiidae; Pyrginae	DWTR00000000	WGS	SAMN11893103	UTSW	SRX6097387	Illumina HiSeq X Ten	PAIRED	RANDOM	GENOMIC	2019-09-18T00:00:00Z	SRS4997925	SRP201962	PRJNA532323	Zhang et al. 2019, ProcB Skipper	239	5516	2007
SRR9330681	355, n = 147906	C:5.5%[S:5.4%,D:0.1%],F:2.6%,M:91.9%,n:1658	C:2.1%[S:2.0%,D:0.1%],F:6.7%,M:91.2%,n:1367	Ardaris pityusa	Hesperiidae; Pyrginae	DWSA00000000	WGS	SAMN11893102	UTSW	SRX6097386	Illumina HiSeq X Ten	PAIRED	RANDOM	GENOMIC	2019-09-18T00:00:00Z	SRS4997924	SRP201962	PRJNA532323	Zhang et al. 2019, ProcB Skipper	144	3922	1524
SRR9330682	4739, n = 23263	C:66.7%[S:66.2%,D:0.5%],F:25.3%,M:8.0%,n:1658	C:64.6%[S:64.5%,D:0.1%],F:24.1%,M:11.3%,n:1367	Mysoria sejanus stolli	Hesperiidae; Pyrginae	DWEJ00000000	WGS	SAMN11893105	UTSW	SRX6097385	Illumina HiSeq X Ten	PAIRED	RANDOM	GENOMIC	2019-09-18T00:00:00Z	SRS4997922	SRP201962	PRJNA532323	Zhang et al. 2019, ProcB Skipper	266	5781	2256
SRR9330683	465, n = 160616	C:5.6%[S:5.5%,D:0.1%],F:5.3%,M:89.1%,n:1658	C:3.4%[S:3.3%,D:0.1%],F:6.9%,M:89.7%,n:1367	Mysoria xanthippe spixii	Hesperiidae; Pyrginae	DWGD00000000	WGS	SAMN11893104	UTSW	SRX6097384	Illumina HiSeq X Ten	PAIRED	RANDOM	GENOMIC	2019-09-18T00:00:00Z	SRS4997923	SRP201962	PRJNA532323	Zhang et al. 2019, ProcB Skipper	202	2722	1130
SRR9330684	5957, n = 17317	C:76.2%[S:75.7%,D:0.5%],F:17.9%,M:5.9%,n:1658	C:73.4%[S:73.2%,D:0.2%],F:17.5%,M:9.1%,n:1367	Mysoria ambigua	Hesperiidae; Pyrginae	DWEI00000000	WGS	SAMN11893107	UTSW	SRX6097383	Illumina HiSeq X Ten	PAIRED	RANDOM	GENOMIC	2019-09-18T00:00:00Z	SRS4997921	SRP201962	PRJNA532323	Zhang et al. 2019, ProcB Skipper	251	7204	2799
SRR9330685	1978, n = 55255	C:36.8%[S:36.6%,D:0.2%],F:41.6%,M:21.6%,n:1658	C:31.3%[S:31.2%,D:0.1%],F:40.2%,M:28.5%,n:1367	Mysoria catomelaena	Hesperiidae; Pyrginae	DWGC00000000	WGS	SAMN11893106	UTSW	SRX6097382	Illumina HiSeq X Ten	PAIRED	RANDOM	GENOMIC	2019-09-18T00:00:00Z	SRS4997920	SRP201962	PRJNA532323	Zhang et al. 2019, ProcB Skipper	231	4662	1828
SRR9330686	276, n = 20532	C:0.2%[S:0.2%,D:0.0%],F:1.4%,M:98.4%,n:1658	C:0.2%[S:0.2%,D:0.0%],F:0.7%,M:99.1%,n:1367	Mysoria affinis	Hesperiidae; Pyrginae	DWGB00000000	WGS	SAMN11893109	UTSW	SRX6097381	Illumina HiSeq X Ten	PAIRED	RANDOM	GENOMIC	2019-09-18T00:00:00Z	SRS4997919	SRP201962	PRJNA532323	Zhang et al. 2019, ProcB Skipper	124	2452	994
SRR9330687	567, n = 153324	C:7.2%[S:7.2%,D:0.0%],F:24.4%,M:68.4%,n:1658	C:5.5%[S:5.5%,D:0.0%],F:27.6%,M:66.9%,n:1367	Mysoria barcastus barcastus	Hesperiidae; Pyrginae	DWGA00000000	WGS	SAMN11893108	UTSW	SRX6097380	Illumina HiSeq X Ten	PAIRED	RANDOM	GENOMIC	2019-09-18T00:00:00Z	SRS4997918	SRP201962	PRJNA532323	Zhang et al. 2019, ProcB Skipper	198	3256	1274
SRR9330688	409, n = 179232	C:3.5%[S:3.4%,D:0.1%],F:7.4%,M:89.1%,n:1658	C:0.8%[S:0.8%,D:0.0%],F:2.8%,M:96.4%,n:1367	Ardaris sela sela	Hesperiidae; Pyrginae	DWFZ00000000	WGS	SAMN11893100	UTSW	SRX6097379	Illumina HiSeq X Ten	PAIRED	RANDOM	GENOMIC	2019-09-18T00:00:00Z	SRS4997917	SRP201962	PRJNA532323	Zhang et al. 2019, ProcB Skipper	151	3680	1461
SRR9330689	2110, n = 52568	C:43.4%[S:43.0%,D:0.4%],F:35.9%,M:20.7%,n:1658	C:38.3%[S:38.2%,D:0.1%],F:37.5%,M:24.2%,n:1367	Ardaris sela periphema	Hesperiidae; Pyrginae	DWTQ00000000	WGS	SAMN11893101	UTSW	SRX6097378	Illumina HiSeq X Ten	PAIRED	RANDOM	GENOMIC	2019-09-18T00:00:00Z	SRS4997916	SRP201962	PRJNA532323	Zhang et al. 2019, ProcB Skipper	244	4452	1783
SRR9330690	2969, n = 40078	C:54.1%[S:53.6%,D:0.5%],F:32.6%,M:13.3%,n:1658	C:52.0%[S:51.6%,D:0.4%],F:31.6%,M:16.4%,n:1367	Apyrrothrix aesculapus	Hesperiidae; Pyrginae	DWEH00000000	WGS	SAMN11893094	UTSW	SRX6097377	Illumina HiSeq X Ten	PAIRED	RANDOM	GENOMIC	2019-09-18T00:00:00Z	SRS4997915	SRP201962	PRJNA532323	Zhang et al. 2019, ProcB Skipper	268	5814	2349
SRR9330691	2500, n = 45537	C:47.6%[S:47.3%,D:0.3%],F:35.6%,M:16.8%,n:1658	C:45.1%[S:44.7%,D:0.4%],F:35.3%,M:19.6%,n:1367	Creonpyge creon creon	Hesperiidae; Pyrginae	DWFY00000000	WGS	SAMN11893095	UTSW	SRX6097376	Illumina HiSeq X Ten	PAIRED	RANDOM	GENOMIC	2019-09-18T00:00:00Z	SRS4997913	SRP201962	PRJNA532323	Zhang et al. 2019, ProcB Skipper	254	4946	1908
SRR9330692	490, n = 180248	C:2.3%[S:2.3%,D:0.0%],F:11.6%,M:86.1%,n:1658	C:1.8%[S:1.8%,D:0.0%],F:14.6%,M:83.6%,n:1367	Apyrrothrix chalybea chloris	Hesperiidae; Pyrginae	DWQS00000000	WGS	SAMN11893092	UTSW	SRX6097375	Illumina HiSeq X Ten	PAIRED	RANDOM	GENOMIC	2019-09-18T00:00:00Z	SRS4997914	SRP201962	PRJNA532323	Zhang et al. 2019, ProcB Skipper	204	2566	1060
SRR9330693	2800, n = 43852	C:46.7%[S:46.6%,D:0.1%],F:37.5%,M:15.8%,n:1658	C:43.7%[S:43.5%,D:0.2%],F:35.8%,M:20.5%,n:1367	Apyrrothrix hygieia	Hesperiidae; Pyrginae	DWEG00000000	WGS	SAMN11893093	UTSW	SRX6097374	Illumina HiSeq X Ten	PAIRED	RANDOM	GENOMIC	2019-09-18T00:00:00Z	SRS4997911	SRP201962	PRJNA532323	Zhang et al. 2019, ProcB Skipper	266	5106	2041
SRR9330694	291, n = 59828	C:0.0%[S:0.0%,D:0.0%],F:0.1%,M:99.9%,n:1658	C:0.0%[S:0.0%,D:0.0%],F:0.3%,M:99.7%,n:1367	Ardaris aerata	Hesperiidae; Pyrginae	DWLC00000000	WGS	SAMN11893098	UTSW	SRX6097373	Illumina HiSeq X Ten	PAIRED	RANDOM	GENOMIC	2019-09-18T00:00:00Z	SRS4997912	SRP201962	PRJNA532323	Zhang et al. 2019, ProcB Skipper	152	2664	1188
SRR9330695	369, n = 160865	C:1.6%[S:1.6%,D:0.0%],F:6.4%,M:92.0%,n:1658	C:0.7%[S:0.7%,D:0.0%],F:5.6%,M:93.7%,n:1367	Ardaris eximia	Hesperiidae; Pyrginae	DWFX00000000	WGS	SAMN11893099	UTSW	SRX6097372	Illumina HiSeq X Ten	PAIRED	RANDOM	GENOMIC	2019-09-18T00:00:00Z	SRS4997910	SRP201962	PRJNA532323	Zhang et al. 2019, ProcB Skipper	158	4264	1710
SRR9330696	1411, n = 77063	C:25.5%[S:25.5%,D:0.0%],F:41.0%,M:33.5%,n:1658	C:23.9%[S:23.6%,D:0.3%],F:40.9%,M:35.2%,n:1367	Jonaspyge jonas	Hesperiidae; Pyrginae	DWEF00000000	WGS	SAMN11893096	UTSW	SRX6097371	Illumina HiSeq X Ten	PAIRED	RANDOM	GENOMIC	2019-09-18T00:00:00Z	SRS4997909	SRP201962	PRJNA532323	Zhang et al. 2019, ProcB Skipper	233	4287	1690
SRR9330697	269, n = 4228	C:0.0%[S:0.0%,D:0.0%],F:0.0%,M:100.0%,n:1658	C:0.0%[S:0.0%,D:0.0%],F:0.1%,M:99.9%,n:1367	Jonaspyge tzotzili	Hesperiidae; Pyrginae	DWFW00000000	WGS	SAMN11893097	UTSW	SRX6097370	Illumina HiSeq X Ten	PAIRED	RANDOM	GENOMIC	2019-09-18T00:00:00Z	SRS4997908	SRP201962	PRJNA532323	Zhang et al. 2019, ProcB Skipper	180	3422	1649
SRR9330698	5561, n = 19831	C:62.0%[S:61.8%,D:0.2%],F:29.1%,M:8.9%,n:1658	C:60.0%[S:59.9%,D:0.1%],F:26.6%,M:13.4%,n:1367	Microceris merops	Hesperiidae; Pyrginae	DWMG00000000	WGS	SAMN11893129	UTSW	SRX6097369	Illumina HiSeq X Ten	PAIRED	RANDOM	GENOMIC	2019-09-18T00:00:00Z	SRS4997907	SRP201962	PRJNA532323	Zhang et al. 2019, ProcB Skipper	283	6078	2289
SRR9330699	4051, n = 25254	C:58.3%[S:58.1%,D:0.2%],F:31.7%,M:10.0%,n:1658	C:58.5%[S:58.3%,D:0.2%],F:27.1%,M:14.4%,n:1367	Parelbella polyzona	Hesperiidae; Pyrginae	DWMF00000000	WGS	SAMN11893128	UTSW	SRX6097368	Illumina HiSeq X Ten	PAIRED	RANDOM	GENOMIC	2019-09-18T00:00:00Z	SRS4997906	SRP201962	PRJNA532323	Zhang et al. 2019, ProcB Skipper	248	4676	1843
SRR9330700	10917, n = 9443	C:84.9%[S:84.6%,D:0.3%],F:11.8%,M:3.3%,n:1658	C:83.5%[S:83.2%,D:0.3%],F:11.0%,M:5.5%,n:1367	Parelbella ahira ahira	Hesperiidae; Pyrginae	DWME00000000	WGS	SAMN11893127	UTSW	SRX6097367	Illumina HiSeq X Ten	PAIRED	RANDOM	GENOMIC	2019-09-18T00:00:00Z	SRS4997905	SRP201962	PRJNA532323	Zhang et al. 2019, ProcB Skipper	254	6799	2477
SRR9330701	4741, n = 21541	C:68.6%[S:68.2%,D:0.4%],F:23.9%,M:7.5%,n:1658	C:66.3%[S:66.0%,D:0.3%],F:21.1%,M:12.6%,n:1367	Parelbella macleannani	Hesperiidae; Pyrginae	DWEE00000000	WGS	SAMN11893126	UTSW	SRX6097366	Illumina HiSeq X Ten	PAIRED	RANDOM	GENOMIC	2019-09-18T00:00:00Z	SRS4997904	SRP201962	PRJNA532323	Zhang et al. 2019, ProcB Skipper	242	5587	2225
SRR9330702	3695, n = 28256	C:60.9%[S:60.6%,D:0.3%],F:29.5%,M:9.6%,n:1658	C:58.2%[S:57.9%,D:0.3%],F:27.4%,M:14.4%,n:1367	Parelbella machaon machaon	Hesperiidae; Pyrginae	DWFV00000000	WGS	SAMN11893125	UTSW	SRX6097365	Illumina HiSeq X Ten	PAIRED	RANDOM	GENOMIC	2019-09-18T00:00:00Z	SRS4997903	SRP201962	PRJNA532323	Zhang et al. 2019, ProcB Skipper	252	5251	2059
SRR9330703	286, n = 47801	C:0.1%[S:0.1%,D:0.0%],F:0.2%,M:99.7%,n:1658	C:0.0%[S:0.0%,D:0.0%],F:0.4%,M:99.6%,n:1367	Protelbella alburna alburna	Hesperiidae; Pyrginae	DWFU00000000	WGS	SAMN11893124	UTSW	SRX6097364	Illumina HiSeq X Ten	PAIRED	RANDOM	GENOMIC	2019-09-18T00:00:00Z	SRS4997902	SRP201962	PRJNA532323	Zhang et al. 2019, ProcB Skipper	135	2359	991
SRR9330704	2877, n = 38851	C:45.8%[S:45.7%,D:0.1%],F:36.9%,M:17.3%,n:1658	C:43.0%[S:42.6%,D:0.4%],F:37.2%,M:19.8%,n:1367	Protelbella ruficauda	Hesperiidae; Pyrginae	DWED00000000	WGS	SAMN11893123	UTSW	SRX6097363	Illumina HiSeq X Ten	PAIRED	RANDOM	GENOMIC	2019-09-18T00:00:00Z	SRS4997901	SRP201962	PRJNA532323	Zhang et al. 2019, ProcB Skipper	242	5539	2176
SRR9330705	1594, n = 68260	C:32.4%[S:32.4%,D:0.0%],F:42.7%,M:24.9%,n:1658	C:30.2%[S:30.1%,D:0.1%],F:39.7%,M:30.1%,n:1367	Croniades pieria pieria	Hesperiidae; Pyrginae	DWLB00000000	WGS	SAMN11893122	UTSW	SRX6097362	Illumina HiSeq X Ten	PAIRED	RANDOM	GENOMIC	2019-09-18T00:00:00Z	SRS4997900	SRP201962	PRJNA532323	Zhang et al. 2019, ProcB Skipper	239	4514	1776
SRR9330706	4696, n = 23846	C:63.0%[S:62.4%,D:0.6%],F:28.1%,M:8.9%,n:1658	C:62.9%[S:62.7%,D:0.2%],F:24.9%,M:12.2%,n:1367	Microceris miodesmiata	Hesperiidae; Pyrginae	DWEC00000000	WGS	SAMN11893131	UTSW	SRX6097361	Illumina HiSeq X Ten	PAIRED	RANDOM	GENOMIC	2019-09-18T00:00:00Z	SRS4997899	SRP201962	PRJNA532323	Zhang et al. 2019, ProcB Skipper	252	5939	2166
SRR9330707	3057, n = 35858	C:44.7%[S:44.5%,D:0.2%],F:37.2%,M:18.1%,n:1658	C:42.2%[S:42.1%,D:0.1%],F:36.6%,M:21.2%,n:1367	Microceris patrobas patrobas	Hesperiidae; Pyrginae	DWFT00000000	WGS	SAMN11893130	UTSW	SRX6097360	Illumina HiSeq X Ten	PAIRED	RANDOM	GENOMIC	2019-09-18T00:00:00Z	SRS4997898	SRP201962	PRJNA532323	Zhang et al. 2019, ProcB Skipper	283	3649	1406
SRR9330708	286, n = 25864	C:0.1%[S:0.1%,D:0.0%],F:0.3%,M:99.6%,n:1658	C:0.0%[S:0.0%,D:0.0%],F:0.6%,M:99.4%,n:1367	Pyrrhopyge proculus lina	Hesperiidae; Pyrginae	DWFS00000000	WGS	SAMN11893051	UTSW	SRX6097359	Illumina HiSeq X Ten	PAIRED	RANDOM	GENOMIC	2019-09-18T00:00:00Z	SRS4997897	SRP201962	PRJNA532323	Zhang et al. 2019, ProcB Skipper	105	4029	1614
SRR9330709	319, n = 5571	C:0.0%[S:0.0%,D:0.0%],F:0.4%,M:99.6%,n:1658	C:0.0%[S:0.0%,D:0.0%],F:0.4%,M:99.6%,n:1367	Pyrrhopyge phidias phidias	Hesperiidae; Pyrginae	DWFR00000000	WGS	SAMN11893050	UTSW	SRX6097358	Illumina HiSeq X Ten	PAIRED	RANDOM	GENOMIC	2019-09-18T00:00:00Z	SRS4997896	SRP201962	PRJNA532323	Zhang et al. 2019, ProcB Skipper	114	3136	1275
SRR9330710	286, n = 30472	C:0.0%[S:0.0%,D:0.0%],F:0.1%,M:99.9%,n:1658	C:0.0%[S:0.0%,D:0.0%],F:0.1%,M:99.9%,n:1367	Pyrrhopyge phidias bixae	Hesperiidae; Pyrginae	DWFQ00000000	WGS	SAMN11893049	UTSW	SRX6097357	Illumina HiSeq X Ten	PAIRED	RANDOM	GENOMIC	2019-09-18T00:00:00Z	SRS4997895	SRP201962	PRJNA532323	Zhang et al. 2019, ProcB Skipper	135	2781	1165
SRR9330711	698, n = 174081	C:7.9%[S:7.8%,D:0.1%],F:26.9%,M:65.2%,n:1658	C:6.2%[S:6.1%,D:0.1%],F:24.8%,M:69.0%,n:1367	Pyrrhopyge evansi evansi	Hesperiidae; Pyrginae	DWFP00000000	WGS	SAMN11893048	UTSW	SRX6097356	Illumina HiSeq X Ten	PAIRED	RANDOM	GENOMIC	2019-09-18T00:00:00Z	SRS4997894	SRP201962	PRJNA532323	Zhang et al. 2019, ProcB Skipper	226	4414	1782
SRR9330712	2043, n = 61145	C:36.6%[S:36.2%,D:0.4%],F:40.4%,M:23.0%,n:1658	C:32.2%[S:32.0%,D:0.2%],F:38.8%,M:29.0%,n:1367	Pyrrhopyge zenodorus	Hesperiidae; Pyrginae	DWEB00000000	WGS	SAMN11893047	UTSW	SRX6097355	Illumina HiSeq X Ten	PAIRED	RANDOM	GENOMIC	2019-09-18T00:00:00Z	SRS4997893	SRP201962	PRJNA532323	Zhang et al. 2019, ProcB Skipper	255	5762	2137
SRR9330713	292, n = 22967	C:0.0%[S:0.0%,D:0.0%],F:0.2%,M:99.8%,n:1658	C:0.0%[S:0.0%,D:0.0%],F:0.2%,M:99.8%,n:1367	Pyrrhopyge cressoni	Hesperiidae; Pyrginae	DWEA00000000	WGS	SAMN11893046	UTSW	SRX6097354	Illumina HiSeq X Ten	PAIRED	RANDOM	GENOMIC	2019-09-18T00:00:00Z	SRS4997892	SRP201962	PRJNA532323	Zhang et al. 2019, ProcB Skipper	121	3302	1305
SRR9330714	1395, n = 61382	C:46.4%[S:46.2%,D:0.2%],F:37.8%,M:15.8%,n:1658	C:46.5%[S:46.4%,D:0.1%],F:35.6%,M:17.9%,n:1367	Passova passova rudex	Hesperiidae; Pyrginae	DWDZ00000000	WGS	SAMN11893045	UTSW	SRX6097353	Illumina HiSeq X Ten	PAIRED	RANDOM	GENOMIC	2019-09-18T00:00:00Z	SRS4997891	SRP201962	PRJNA532323	Zhang et al. 2019, ProcB Skipper	215	5611	2187
SRR9330715	1750, n = 3492	C:7.1%[S:3.7%,D:3.4%],F:0.8%,M:92.1%,n:1658	C:4.1%[S:3.0%,D:1.1%],F:1.2%,M:94.7%,n:1367	Passova ganymedes ganymedes	Hesperiidae; Pyrginae	DWRS00000000	WGS	SAMN11893044	UTSW	SRX6097352	Illumina HiSeq X Ten	PAIRED	RANDOM	GENOMIC	2019-09-18T00:00:00Z	SRS4997890	SRP201962	PRJNA532323	Zhang et al. 2019, ProcB Skipper	149	3074	1245
SRR9330716	293, n = 55519	C:0.4%[S:0.4%,D:0.0%],F:1.6%,M:98.0%,n:1658	C:0.2%[S:0.2%,D:0.0%],F:1.2%,M:98.6%,n:1367	Passova nigrocephala	Hesperiidae; Pyrginae	DWDY00000000	WGS	SAMN11893043	UTSW	SRX6097351	Illumina HiSeq X Ten	PAIRED	RANDOM	GENOMIC	2019-09-18T00:00:00Z	SRS4997889	SRP201962	PRJNA532323	Zhang et al. 2019, ProcB Skipper	126	3818	1547
SRR9330717	6791, n = 11405	C:80.3%[S:79.9%,D:0.4%],F:15.4%,M:4.3%,n:1658	C:79.3%[S:79.0%,D:0.3%],F:13.9%,M:6.8%,n:1367	Agara michaeli	Hesperiidae; Pyrginae	DWDX00000000	WGS	SAMN11893042	UTSW	SRX6097350	Illumina HiSeq X Ten	PAIRED	RANDOM	GENOMIC	2019-09-18T00:00:00Z	SRS4997888	SRP201962	PRJNA532323	Zhang et al. 2019, ProcB Skipper	271	5442	2052
SRR9330718	4167, n = 25728	C:57.9%[S:57.7%,D:0.2%],F:30.1%,M:12.0%,n:1658	C:54.4%[S:54.0%,D:0.4%],F:29.1%,M:16.5%,n:1367	Mimoniades versicolor eupheme	Hesperiidae; Pyrginae	DWDW00000000	WGS	SAMN11893112	UTSW	SRX6097349	Illumina HiSeq X Ten	PAIRED	RANDOM	GENOMIC	2019-09-18T00:00:00Z	SRS4997887	SRP201962	PRJNA532323	Zhang et al. 2019, ProcB Skipper	277	4396	1779
SRR9330719	5767, n = 18563	C:68.4%[S:68.2%,D:0.2%],F:24.1%,M:7.5%,n:1658	C:67.0%[S:66.6%,D:0.4%],F:22.8%,M:10.2%,n:1367	Mimoniades nurscia nurscia	Hesperiidae; Pyrginae	DWFO00000000	WGS	SAMN11893113	UTSW	SRX6097348	Illumina HiSeq X Ten	PAIRED	RANDOM	GENOMIC	2019-09-18T00:00:00Z	SRS4997886	SRP201962	PRJNA532323	Zhang et al. 2019, ProcB Skipper	269	6615	2550
SRR9330720	507, n = 3278	C:4.7%[S:4.5%,D:0.2%],F:0.8%,M:94.5%,n:1658	C:2.1%[S:2.1%,D:0.0%],F:0.9%,M:97.0%,n:1367	Mimoniades nurscia amans	Hesperiidae; Pyrginae	DWTP00000000	WGS	SAMN11893114	UTSW	SRX6097347	Illumina HiSeq X Ten	PAIRED	RANDOM	GENOMIC	2019-09-18T00:00:00Z	SRS4997885	SRP201962	PRJNA532323	Zhang et al. 2019, ProcB Skipper	130	1950	800
SRR9330721	4789, n = 23306	C:64.1%[S:63.7%,D:0.4%],F:28.1%,M:7.8%,n:1658	C:61.8%[S:61.5%,D:0.3%],F:26.7%,M:11.5%,n:1367	Mimoniades ocyalus	Hesperiidae; Pyrginae	DWDV00000000	WGS	SAMN11893115	UTSW	SRX6097346	Illumina HiSeq X Ten	PAIRED	RANDOM	GENOMIC	2019-09-18T00:00:00Z	SRS4997884	SRP201962	PRJNA532323	Zhang et al. 2019, ProcB Skipper	261	6217	2375
SRR9330722	973, n = 113209	C:25.8%[S:25.8%,D:0.0%],F:41.1%,M:33.1%,n:1658	C:22.4%[S:22.4%,D:0.0%],F:39.2%,M:38.4%,n:1367	Mimoniades fallax	Hesperiidae; Pyrginae	DWFN00000000	WGS	SAMN11893116	UTSW	SRX6097345	Illumina HiSeq X Ten	PAIRED	RANDOM	GENOMIC	2019-09-18T00:00:00Z	SRS4997883	SRP201962	PRJNA532323	Zhang et al. 2019, ProcB Skipper	175	6285	2477
SRR9330723	465, n = 167866	C:4.0%[S:4.0%,D:0.0%],F:15.0%,M:81.0%,n:1658	C:2.9%[S:2.9%,D:0.0%],F:12.2%,M:84.9%,n:1367	Jemadia scomber	Hesperiidae; Pyrginae	DWFM00000000	WGS	SAMN11893117	UTSW	SRX6097344	Illumina HiSeq X Ten	PAIRED	RANDOM	GENOMIC	2019-09-18T00:00:00Z	SRS4997882	SRP201962	PRJNA532323	Zhang et al. 2019, ProcB Skipper	153	4026	1505
SRR9330724	6261, n = 16379	C:72.0%[S:71.6%,D:0.4%],F:21.7%,M:6.3%,n:1658	C:70.2%[S:69.8%,D:0.4%],F:19.0%,M:10.8%,n:1367	Jemadia pseudognetus	Hesperiidae; Pyrginae	DWTO00000000	WGS	SAMN11893118	UTSW	SRX6097343	Illumina HiSeq X Ten	PAIRED	RANDOM	GENOMIC	2019-09-18T00:00:00Z	SRS4997881	SRP201962	PRJNA532323	Zhang et al. 2019, ProcB Skipper	263	6337	2483
SRR9330725	466, n = 153558	C:2.7%[S:2.7%,D:0.0%],F:13.8%,M:83.5%,n:1658	C:1.9%[S:1.8%,D:0.1%],F:11.3%,M:86.8%,n:1367	Jemadia hospita hospita	Hesperiidae; Pyrginae	DWFL00000000	WGS	SAMN11893119	UTSW	SRX6097342	Illumina HiSeq X Ten	PAIRED	RANDOM	GENOMIC	2019-09-18T00:00:00Z	SRS4997880	SRP201962	PRJNA532323	Zhang et al. 2019, ProcB Skipper	186	2904	1199
SRR9330726	5665, n = 18979	C:72.1%[S:71.8%,D:0.3%],F:21.9%,M:6.0%,n:1658	C:70.3%[S:70.2%,D:0.1%],F:20.4%,M:9.3%,n:1367	Jemadia suekentonmiller	Hesperiidae; Pyrginae	DWDU00000000	WGS	SAMN11893120	UTSW	SRX6097341	Illumina HiSeq X Ten	PAIRED	RANDOM	GENOMIC	2019-09-18T00:00:00Z	SRS4997879	SRP201962	PRJNA532323	Zhang et al. 2019, ProcB Skipper	268	5973	2332
SRR9330727	1347, n = 73131	C:55.2%[S:52.8%,D:2.4%],F:12.4%,M:32.4%,n:1658	C:48.9%[S:47.0%,D:1.9%],F:14.6%,M:36.5%,n:1367	Nosphistia zonara	Hesperiidae; Pyrginae	DWQR00000000	WGS	SAMN11893121	UTSW	SRX6097340	Illumina HiSeq X Ten	PAIRED	RANDOM	GENOMIC	2019-09-18T00:00:00Z	SRS4997878	SRP201962	PRJNA532323	Zhang et al. 2019, ProcB Skipper	119	19376	8063
SRR9330728	299, n = 66847	C:0.7%[S:0.7%,D:0.0%],F:2.0%,M:97.3%,n:1658	C:0.3%[S:0.3%,D:0.0%],F:1.9%,M:97.8%,n:1367	Microceris viriditas viriditas	Hesperiidae; Pyrginae	DWFK00000000	WGS	SAMN11893138	UTSW	SRX6097339	Illumina HiSeq X Ten	PAIRED	RANDOM	GENOMIC	2019-09-18T00:00:00Z	SRS4997877	SRP201962	PRJNA532323	Zhang et al. 2019, ProcB Skipper	128	2881	1145
SRR9330729	287, n = 47394	C:0.2%[S:0.2%,D:0.0%],F:0.5%,M:99.3%,n:1658	C:0.1%[S:0.1%,D:0.0%],F:0.7%,M:99.2%,n:1367	Microceris variicolor	Hesperiidae; Pyrginae	DWFJ00000000	WGS	SAMN11893139	UTSW	SRX6097338	Illumina HiSeq X Ten	PAIRED	RANDOM	GENOMIC	2019-09-18T00:00:00Z	SRS4997876	SRP201962	PRJNA532323	Zhang et al. 2019, ProcB Skipper	123	4279	1805
SRR9330730	306, n = 90261	C:0.2%[S:0.2%,D:0.0%],F:1.0%,M:98.8%,n:1658	C:0.2%[S:0.2%,D:0.0%],F:0.6%,M:99.2%,n:1367	Microceris theseus	Hesperiidae; Pyrginae	DWFI00000000	WGS	SAMN11893136	UTSW	SRX6097337	Illumina HiSeq X Ten	PAIRED	RANDOM	GENOMIC	2019-09-18T00:00:00Z	SRS4997875	SRP201962	PRJNA532323	Zhang et al. 2019, ProcB Skipper	127	3497	1366
SRR9330731	5499, n = 19745	C:71.9%[S:71.5%,D:0.4%],F:21.4%,M:6.7%,n:1658	C:69.1%[S:68.6%,D:0.5%],F:21.1%,M:9.8%,n:1367	Microceris scylla	Hesperiidae; Pyrginae	DWDT00000000	WGS	SAMN11893137	UTSW	SRX6097336	Illumina HiSeq X Ten	PAIRED	RANDOM	GENOMIC	2019-09-18T00:00:00Z	SRS4997874	SRP201962	PRJNA532323	Zhang et al. 2019, ProcB Skipper	272	6292	2512
SRR9330732	296, n = 6213	C:0.7%[S:0.7%,D:0.0%],F:0.3%,M:99.0%,n:1658	C:0.1%[S:0.1%,D:0.0%],F:0.2%,M:99.7%,n:1367	Microceris mariae mariae	Hesperiidae; Pyrginae	DWDS00000000	WGS	SAMN11893134	UTSW	SRX6097335	Illumina HiSeq X Ten	PAIRED	RANDOM	GENOMIC	2019-09-18T00:00:00Z	SRS4997873	SRP201962	PRJNA532323	Zhang et al. 2019, ProcB Skipper	119	3583	1453
SRR9330733	1512, n = 71962	C:34.4%[S:34.2%,D:0.2%],F:40.2%,M:25.4%,n:1658	C:28.5%[S:28.4%,D:0.1%],F:41.4%,M:30.1%,n:1367	Microceris iphinous	Hesperiidae; Pyrginae	DWFH00000000	WGS	SAMN11893135	UTSW	SRX6097334	Illumina HiSeq X Ten	PAIRED	RANDOM	GENOMIC	2019-09-18T00:00:00Z	SRS4997872	SRP201962	PRJNA532323	Zhang et al. 2019, ProcB Skipper	232	4463	1753
SRR9330734	259, n = 2847	0	C:0.0%[S:0.0%,D:0.0%],F:0.2%,M:99.8%,n:1367	Microceris etna	Hesperiidae; Pyrginae	DWDR00000000	WGS	SAMN11893132	UTSW	SRX6097333	Illumina HiSeq X Ten	PAIRED	RANDOM	GENOMIC	2019-09-18T00:00:00Z	SRS4997871	SRP201962	PRJNA532323	Zhang et al. 2019, ProcB Skipper	144	2627	1148
SRR9330735	281, n = 38363	C:0.0%[S:0.0%,D:0.0%],F:0.0%,M:100.0%,n:1658	C:0.1%[S:0.1%,D:0.0%],F:0.0%,M:99.9%,n:1367	Microceris adonis	Hesperiidae; Pyrginae	DWFG00000000	WGS	SAMN11893133	UTSW	SRX6097332	Illumina HiSeq X Ten	PAIRED	RANDOM	GENOMIC	2019-09-18T00:00:00Z	SRS4997870	SRP201962	PRJNA532323	Zhang et al. 2019, ProcB Skipper	120	3116	1232
SRR9330736	443, n = 167890	C:0.1%[S:0.1%,D:0.0%],F:0.1%,M:99.8%,n:1658	C:0.8%[S:0.8%,D:0.0%],F:4.7%,M:94.5%,n:1367	Oxynetra roscius roscius	Hesperiidae; Pyrginae	DWFF00000000	WGS	SAMN11893140	UTSW	SRX6097331	Illumina HiSeq X Ten	PAIRED	RANDOM	GENOMIC	2019-09-18T00:00:00Z	SRS4997869	SRP201962	PRJNA532323	Zhang et al. 2019, ProcB Skipper	152	3788	1566
SRR9330737	2807, n = 35539	C:2.5%[S:2.5%,D:0.0%],F:10.3%,M:87.2%,n:1658	C:42.9%[S:42.9%,D:0.0%],F:35.8%,M:21.3%,n:1367	Oxynetra roscius flavomaculata	Hesperiidae; Pyrginae	DWQQ00000000	WGS	SAMN11893141	UTSW	SRX6097330	Illumina HiSeq X Ten	PAIRED	RANDOM	GENOMIC	2019-09-18T00:00:00Z	SRS4997868	SRP201962	PRJNA532323	Zhang et al. 2019, ProcB Skipper	251	5649	2188
SRR9330738	1817, n = 68559	C:46.6%[S:46.4%,D:0.2%],F:36.1%,M:17.3%,n:1658	C:29.2%[S:28.9%,D:0.3%],F:37.9%,M:32.9%,n:1367	Pyrrhopyge pelota	Hesperiidae; Pyrginae	DWFE00000000	WGS	SAMN11893067	UTSW	SRX6097329	Illumina HiSeq X Ten	PAIRED	RANDOM	GENOMIC	2019-09-18T00:00:00Z	SRS4997867	SRP201962	PRJNA532323	Zhang et al. 2019, ProcB Skipper	269	6160	2323
SRR9330739	310, n = 20031	C:29.8%[S:29.6%,D:0.2%],F:38.7%,M:31.5%,n:1658	C:0.5%[S:0.5%,D:0.0%],F:1.1%,M:98.4%,n:1367	Pyrrhopyge guianae	Hesperiidae; Pyrginae	DWDQ00000000	WGS	SAMN11893066	UTSW	SRX6097328	Illumina HiSeq X Ten	PAIRED	RANDOM	GENOMIC	2019-09-18T00:00:00Z	SRS4997866	SRP201962	PRJNA532323	Zhang et al. 2019, ProcB Skipper	125	3423	1366
SRR9330740	796, n = 139885	C:3.8%[S:3.7%,D:0.1%],F:1.7%,M:94.5%,n:1658	C:7.6%[S:7.5%,D:0.1%],F:17.0%,M:75.4%,n:1367	Pyrrhopyge papius papius	Hesperiidae; Pyrginae	DVQE00000000	WGS	SAMN11893069	UTSW	SRX6097327	Illumina HiSeq X Ten	PAIRED	RANDOM	GENOMIC	2019-09-18T00:00:00Z	SRS4997865	SRP201962	PRJNA532323	Zhang et al. 2019, ProcB Skipper	247	4988	1835
SRR9330741	471, n = 170537	C:10.8%[S:10.7%,D:0.1%],F:9.4%,M:79.8%,n:1658	C:4.1%[S:4.0%,D:0.1%],F:18.1%,M:77.8%,n:1367	Pyrrhopyge kelita	Hesperiidae; Pyrginae	DVQD00000000	WGS	SAMN11893068	UTSW	SRX6097326	Illumina HiSeq X Ten	PAIRED	RANDOM	GENOMIC	2019-09-18T00:00:00Z	SRS4997864	SRP201962	PRJNA532323	Zhang et al. 2019, ProcB Skipper	254	3317	1317
SRR9330742	690, n = 2604	C:5.4%[S:5.4%,D:0.0%],F:18.7%,M:75.9%,n:1658	C:1.8%[S:1.8%,D:0.0%],F:0.7%,M:97.5%,n:1367	Pyrrhopyge sergius josephina	Hesperiidae; Pyrginae	DVQC00000000	WGS	SAMN11893063	UTSW	SRX6097325	Illumina HiSeq X Ten	PAIRED	RANDOM	GENOMIC	2019-09-18T00:00:00Z	SRS4997863	SRP201962	PRJNA532323	Zhang et al. 2019, ProcB Skipper	194	3133	1517
SRR9330743	290, n = 36398	C:3.3%[S:3.3%,D:0.0%],F:0.6%,M:96.1%,n:1658	C:0.0%[S:0.0%,D:0.0%],F:0.8%,M:99.2%,n:1367	Pyrrhopyge sergius josephina	Hesperiidae; Pyrginae	DVQB00000000	WGS	SAMN11893062	UTSW	SRX6097324	Illumina HiSeq X Ten	PAIRED	RANDOM	GENOMIC	2019-09-18T00:00:00Z	SRS4997862	SRP201962	PRJNA532323	Zhang et al. 2019, ProcB Skipper	152	3446	1538
SRR9330744	1105, n = 103241	C:0.0%[S:0.0%,D:0.0%],F:0.7%,M:99.3%,n:1658	C:19.7%[S:19.5%,D:0.2%],F:32.8%,M:47.5%,n:1367	Pyrrhopyge sergius sergius	Hesperiidae; Pyrginae	DVQA00000000	WGS	SAMN11893065	UTSW	SRX6097323	Illumina HiSeq X Ten	PAIRED	RANDOM	GENOMIC	2019-09-18T00:00:00Z	SRS4997861	SRP201962	PRJNA532323	Zhang et al. 2019, ProcB Skipper	270	5308	2123
SRR9330745	472, n = 2115	C:24.3%[S:24.2%,D:0.1%],F:29.5%,M:46.2%,n:1658	C:0.0%[S:0.0%,D:0.0%],F:0.0%,M:100.0%,n:1367	Pyrrhopyge sergius andronicus	Hesperiidae; Pyrginae	DVPZ00000000	WGS	SAMN11893064	UTSW	SRX6097322	Illumina HiSeq X Ten	PAIRED	RANDOM	GENOMIC	2019-09-18T00:00:00Z	SRS4997860	SRP201962	PRJNA532323	Zhang et al. 2019, ProcB Skipper	146	3162	1520
SRR9330746	786, n = 143942	C:0.0%[S:0.0%,D:0.0%],F:0.0%,M:100.0%,n:1658	C:11.5%[S:11.5%,D:0.0%],F:29.5%,M:59.0%,n:1367	Pyrrhopyge hadassa pseudohadassa	Hesperiidae; Pyrginae	DVPY00000000	WGS	SAMN11893071	UTSW	SRX6097321	Illumina HiSeq X Ten	PAIRED	RANDOM	GENOMIC	2019-09-18T00:00:00Z	SRS4997858	SRP201962	PRJNA532323	Zhang et al. 2019, ProcB Skipper	254	5577	2044
SRR9330747	353, n = 8094	C:13.7%[S:13.6%,D:0.1%],F:25.6%,M:60.7%,n:1658	C:0.0%[S:0.0%,D:0.0%],F:0.6%,M:99.4%,n:1367	Pyrrhopyge melanomerus	Hesperiidae; Pyrginae	DVPX00000000	WGS	SAMN11893070	UTSW	SRX6097320	Illumina HiSeq X Ten	PAIRED	RANDOM	GENOMIC	2019-09-18T00:00:00Z	SRS4997859	SRP201962	PRJNA532323	Zhang et al. 2019, ProcB Skipper	123	2202	860
SRR9330748	970, n = 105733	C:0.1%[S:0.1%,D:0.0%],F:1.1%,M:98.8%,n:1658	C:16.5%[S:16.4%,D:0.1%],F:38.4%,M:45.1%,n:1367	Tagiades gana meetana	Hesperiidae; Pyrginae	DVPW00000000	WGS	SAMN11893147	UTSW	SRX6097319	Illumina HiSeq X Ten	PAIRED	RANDOM	GENOMIC	2019-09-18T00:00:00Z	SRS4997857	SRP201962	PRJNA532323	Zhang et al. 2019, ProcB Skipper	285	2989	1156
SRR9330749	1568, n = 65837	C:17.6%[S:17.4%,D:0.2%],F:34.7%,M:47.7%,n:1658	C:27.8%[S:27.7%,D:0.1%],F:43.7%,M:28.5%,n:1367	Oxynetra confusa	Hesperiidae; Pyrginae	DVPV00000000	WGS	SAMN11893146	UTSW	SRX6097318	Illumina HiSeq X Ten	PAIRED	RANDOM	GENOMIC	2019-09-18T00:00:00Z	SRS4997856	SRP201962	PRJNA532323	Zhang et al. 2019, ProcB Skipper	222	4387	1759
SRR9330750	1390, n = 65416	C:29.2%[S:29.1%,D:0.1%],F:44.8%,M:26.0%,n:1658	C:28.1%[S:28.0%,D:0.1%],F:39.3%,M:32.6%,n:1367	Oxynetra hopfferi	Hesperiidae; Pyrginae	DVPU00000000	WGS	SAMN11893143	UTSW	SRX6097317	Illumina HiSeq X Ten	PAIRED	RANDOM	GENOMIC	2019-09-18T00:00:00Z	SRS4997855	SRP201962	PRJNA532323	Zhang et al. 2019, ProcB Skipper	254	3782	1641
SRR9330751	330, n = 31324	C:30.8%[S:30.6%,D:0.2%],F:40.2%,M:29.0%,n:1658	C:0.6%[S:0.6%,D:0.0%],F:1.9%,M:97.5%,n:1367	Oxynetra roscius iphimedia	Hesperiidae; Pyrginae	DVPT00000000	WGS	SAMN11893142	UTSW	SRX6097316	Illumina HiSeq X Ten	PAIRED	RANDOM	GENOMIC	2019-09-18T00:00:00Z	SRS4997853	SRP201962	PRJNA532323	Zhang et al. 2019, ProcB Skipper	113	2457	1013
SRR9330752	316, n = 60115	C:3.0%[S:3.0%,D:0.0%],F:7.6%,M:89.4%,n:1658	C:0.9%[S:0.9%,D:0.0%],F:1.9%,M:97.2%,n:1367	Oxynetra semihyalina	Hesperiidae; Pyrginae	DVPS00000000	WGS	SAMN11893145	UTSW	SRX6097315	Illumina HiSeq X Ten	PAIRED	RANDOM	GENOMIC	2019-09-18T00:00:00Z	SRS4997854	SRP201962	PRJNA532323	Zhang et al. 2019, ProcB Skipper	257	3351	1385
SRR9330753	3463, n = 28959	C:1.5%[S:1.5%,D:0.0%],F:1.4%,M:97.1%,n:1658	C:54.5%[S:54.1%,D:0.4%],F:30.1%,M:15.4%,n:1367	Oxynetra stangelandi	Hesperiidae; Pyrginae	DVPR00000000	WGS	SAMN11893144	UTSW	SRX6097314	Illumina HiSeq X Ten	PAIRED	RANDOM	GENOMIC	2019-09-18T00:00:00Z	SRS4997851	SRP201962	PRJNA532323	Zhang et al. 2019, ProcB Skipper	274	4322	1721
SRR9330754	290, n = 18353	C:58.6%[S:58.4%,D:0.2%],F:31.2%,M:10.2%,n:1658	C:0.1%[S:0.1%,D:0.0%],F:0.0%,M:99.9%,n:1367	Pyrrhopyge thericles rileyi (AT of =bolius)	Hesperiidae; Pyrginae	DVPQ00000000	WGS	SAMN11893058	UTSW	SRX6097313	Illumina HiSeq X Ten	PAIRED	RANDOM	GENOMIC	2019-09-18T00:00:00Z	SRS4997852	SRP201962	PRJNA532323	Zhang et al. 2019, ProcB Skipper	160	1975	900
SRR9330755	288, n = 24103	C:0.0%[S:0.0%,D:0.0%],F:0.0%,M:100.0%,n:1658	C:0.0%[S:0.0%,D:0.0%],F:0.1%,M:99.9%,n:1367	Pyrrhopyge amythaon peron	Hesperiidae; Pyrginae	DVPP00000000	WGS	SAMN11893059	UTSW	SRX6097312	Illumina HiSeq X Ten	PAIRED	RANDOM	GENOMIC	2019-09-18T00:00:00Z	SRS4997850	SRP201962	PRJNA532323	Zhang et al. 2019, ProcB Skipper	115	3850	1520
SRR9330756	291, n = 14702	C:0.0%[S:0.0%,D:0.0%],F:0.1%,M:99.9%,n:1658	C:0.0%[S:0.0%,D:0.0%],F:0.1%,M:99.9%,n:1367	Pyrrhopyge thericles pseudophidias	Hesperiidae; Pyrginae	DVPO00000000	WGS	SAMN11893056	UTSW	SRX6097311	Illumina HiSeq X Ten	PAIRED	RANDOM	GENOMIC	2019-09-18T00:00:00Z	SRS4997849	SRP201962	PRJNA532323	Zhang et al. 2019, ProcB Skipper	111	3310	1292
SRR9330757	330, n = 6189	C:0.1%[S:0.1%,D:0.0%],F:0.2%,M:99.7%,n:1658	C:0.1%[S:0.1%,D:0.0%],F:0.0%,M:99.9%,n:1367	Pyrrhopyge thericles rileyi	Hesperiidae; Pyrginae	DVPN00000000	WGS	SAMN11893057	UTSW	SRX6097310	Illumina HiSeq X Ten	PAIRED	RANDOM	GENOMIC	2019-09-18T00:00:00Z	SRS4997848	SRP201962	PRJNA532323	Zhang et al. 2019, ProcB Skipper	115	2620	1044
SRR9330758	422, n = 7540	C:0.1%[S:0.1%,D:0.0%],F:0.1%,M:99.8%,n:1658	C:0.9%[S:0.9%,D:0.0%],F:1.0%,M:98.1%,n:1367	Pyrrhopyge aziza attis	Hesperiidae; Pyrginae	DVPM00000000	WGS	SAMN11893054	UTSW	SRX6097309	Illumina HiSeq X Ten	PAIRED	RANDOM	GENOMIC	2019-09-18T00:00:00Z	SRS4997847	SRP201962	PRJNA532323	Zhang et al. 2019, ProcB Skipper	112	2691	1075
SRR9330759	290, n = 42727	C:2.4%[S:2.4%,D:0.0%],F:1.6%,M:96.0%,n:1658	C:0.1%[S:0.1%,D:0.0%],F:0.4%,M:99.5%,n:1367	Pyrrhopyge thericles orientis	Hesperiidae; Pyrginae	DVPL00000000	WGS	SAMN11893055	UTSW	SRX6097308	Illumina HiSeq X Ten	PAIRED	RANDOM	GENOMIC	2019-09-18T00:00:00Z	SRS4997846	SRP201962	PRJNA532323	Zhang et al. 2019, ProcB Skipper	116	3662	1435
SRR9330760	284, n = 32247	C:0.0%[S:0.0%,D:0.0%],F:0.4%,M:99.6%,n:1658	C:0.0%[S:0.0%,D:0.0%],F:0.4%,M:99.6%,n:1367	Pyrrhopyge proculus draudti	Hesperiidae; Pyrginae	DVPK00000000	WGS	SAMN11893052	UTSW	SRX6097307	Illumina HiSeq X Ten	PAIRED	RANDOM	GENOMIC	2019-09-18T00:00:00Z	SRS4997845	SRP201962	PRJNA532323	Zhang et al. 2019, ProcB Skipper	116	3445	1369
SRR9330761	1033, n = 111662	C:0.1%[S:0.1%,D:0.0%],F:0.4%,M:99.5%,n:1658	C:16.1%[S:15.9%,D:0.2%],F:33.9%,M:50.0%,n:1367	Pyrrhopyge aziza lexos	Hesperiidae; Pyrginae	DVPJ00000000	WGS	SAMN11893053	UTSW	SRX6097306	Illumina HiSeq X Ten	PAIRED	RANDOM	GENOMIC	2019-09-18T00:00:00Z	SRS4997844	SRP201962	PRJNA532323	Zhang et al. 2019, ProcB Skipper	248	5217	1922
SRR9330762	2694, n = 1156	C:18.1%[S:18.1%,D:0.0%],F:34.7%,M:47.2%,n:1658	C:3.0%[S:1.8%,D:1.2%],F:1.0%,M:96.0%,n:1367	Pyrrhopyge amythaon amythaon	Hesperiidae; Pyrginae	DVQF00000000	WGS	SAMN11893060	UTSW	SRX6097305	Illumina HiSeq X Ten	PAIRED	RANDOM	GENOMIC	2019-09-18T00:00:00Z	SRS4997843	SRP201962	PRJNA532323	Zhang et al. 2019, ProcB Skipper	168	2759	1154
SRR9330763	338, n = 15198	C:6.0%[S:3.2%,D:2.8%],F:0.6%,M:93.4%,n:1658	C:1.9%[S:1.8%,D:0.1%],F:3.3%,M:94.8%,n:1367	Pyrrhopyge sergius ganus	Hesperiidae; Pyrginae	DVPI00000000	WGS	SAMN11893061	UTSW	SRX6097304	Illumina HiSeq X Ten	PAIRED	RANDOM	GENOMIC	2019-09-18T00:00:00Z	SRS4997841	SRP201962	PRJNA532323	Zhang et al. 2019, ProcB Skipper	194	3313	1581
SRR9330764	395, n = 179783	C:2.9%[S:2.7%,D:0.2%],F:3.0%,M:94.1%,n:1658	C:0.4%[S:0.4%,D:0.0%],F:2.6%,M:97.0%,n:1367	Apyrrothrix arizonae	Hesperiidae; Pyrginae	DVPH00000000	WGS	SAMN11893085	UTSW	SRX6097303	Illumina HiSeq X Ten	PAIRED	RANDOM	GENOMIC	2019-09-18T00:00:00Z	SRS4997842	SRP201962	PRJNA532323	Zhang et al. 2019, ProcB Skipper	195	2651	1117
SRR9330765	2425, n = 48004	C:1.1%[S:1.1%,D:0.0%],F:4.5%,M:94.4%,n:1658	C:35.3%[S:35.2%,D:0.1%],F:39.1%,M:25.6%,n:1367	Yanguna spatiosa spatiosa	Hesperiidae; Pyrginae	DVPG00000000	WGS	SAMN11893084	UTSW	SRX6097302	Illumina HiSeq X Ten	PAIRED	RANDOM	GENOMIC	2019-09-18T00:00:00Z	SRS4997840	SRP201962	PRJNA532323	Zhang et al. 2019, ProcB Skipper	272	5045	2007
SRR9330766	2338, n = 49149	C:36.6%[S:36.5%,D:0.1%],F:41.3%,M:22.1%,n:1658	C:39.9%[S:39.6%,D:0.3%],F:38.6%,M:21.5%,n:1367	Yanguna cosyra	Hesperiidae; Pyrginae	DVPF00000000	WGS	SAMN11893083	UTSW	SRX6097301	Illumina HiSeq X Ten	PAIRED	RANDOM	GENOMIC	2019-09-18T00:00:00Z	SRS4997839	SRP201962	PRJNA532323	Zhang et al. 2019, ProcB Skipper	250	5668	2165
SRR9330767	289, n = 50533	C:42.2%[S:42.0%,D:0.2%],F:39.1%,M:18.7%,n:1658	C:0.1%[S:0.1%,D:0.0%],F:0.4%,M:99.5%,n:1367	Yanguna thelersa	Hesperiidae; Pyrginae	DVPE00000000	WGS	SAMN11893082	UTSW	SRX6097300	Illumina HiSeq X Ten	PAIRED	RANDOM	GENOMIC	2019-09-18T00:00:00Z	SRS4997838	SRP201962	PRJNA532323	Zhang et al. 2019, ProcB Skipper	120	3254	1256
SRR9330768	2866, n = 41685	C:0.1%[S:0.1%,D:0.0%],F:0.6%,M:99.3%,n:1658	C:50.3%[S:50.2%,D:0.1%],F:30.1%,M:19.6%,n:1367	Apyrrothrix (Melanopyge) sp. n. Burns01	Hesperiidae; Pyrginae	DVPD00000000	WGS	SAMN11893089	UTSW	SRX6097299	Illumina HiSeq X Ten	PAIRED	RANDOM	GENOMIC	2019-09-18T00:00:00Z	SRS4997837	SRP201962	PRJNA532323	Zhang et al. 2019, ProcB Skipper	266	5162	2026
SRR9330769	286, n = 35152	C:53.1%[S:52.9%,D:0.2%],F:33.8%,M:13.1%,n:1658	C:0.1%[S:0.1%,D:0.0%],F:0.3%,M:99.6%,n:1367	Apyrrothrix hoffmanni	Hesperiidae; Pyrginae	DVPC00000000	WGS	SAMN11893088	UTSW	SRX6097298	Illumina HiSeq X Ten	PAIRED	RANDOM	GENOMIC	2019-09-18T00:00:00Z	SRS4997836	SRP201962	PRJNA532323	Zhang et al. 2019, ProcB Skipper	132	2323	900
SRR9330770	640, n = 14309	C:0.0%[S:0.0%,D:0.0%],F:0.2%,M:99.8%,n:1658	C:10.4%[S:10.3%,D:0.1%],F:11.5%,M:78.1%,n:1367	Apyrrothrix mulleri	Hesperiidae; Pyrginae	DVPB00000000	WGS	SAMN11893087	UTSW	SRX6097297	Illumina HiSeq X Ten	PAIRED	RANDOM	GENOMIC	2019-09-18T00:00:00Z	SRS4997835	SRP201962	PRJNA532323	Zhang et al. 2019, ProcB Skipper	113	3581	1389
SRR9330771	1145, n = 86056	C:11.9%[S:11.8%,D:0.1%],F:9.1%,M:79.0%,n:1658	C:15.3%[S:15.2%,D:0.1%],F:34.1%,M:50.6%,n:1367	Apyrrothrix araxes araxes	Hesperiidae; Pyrginae	DVPA00000000	WGS	SAMN11893086	UTSW	SRX6097296	Illumina HiSeq X Ten	PAIRED	RANDOM	GENOMIC	2019-09-18T00:00:00Z	SRS4997834	SRP201962	PRJNA532323	Zhang et al. 2019, ProcB Skipper	235	4206	1791
SRR9330772	275, n = 25724	C:16.3%[S:16.3%,D:0.0%],F:32.8%,M:50.9%,n:1658	C:0.0%[S:0.0%,D:0.0%],F:0.2%,M:99.8%,n:1367	Apyrrothrix sangaris	Hesperiidae; Pyrginae	DVOZ00000000	WGS	SAMN11893091	UTSW	SRX6097295	Illumina HiSeq X Ten	PAIRED	RANDOM	GENOMIC	2019-09-18T00:00:00Z	SRS4997832	SRP201962	PRJNA532323	Zhang et al. 2019, ProcB Skipper	123	1857	774
SRR9330773	2383, n = 51416	C:0.0%[S:0.0%,D:0.0%],F:0.0%,M:100.0%,n:1658	C:53.1%[S:52.5%,D:0.6%],F:30.9%,M:16.0%,n:1367	Apyrrothrix maculosa	Hesperiidae; Pyrginae	DVOY00000000	WGS	SAMN11893090	UTSW	SRX6097294	Illumina HiSeq X Ten	PAIRED	RANDOM	GENOMIC	2019-09-18T00:00:00Z	SRS4997833	SRP201962	PRJNA532323	Zhang et al. 2019, ProcB Skipper	259	6441	2357
SRR9707499	819, n = 150091	C:53.3%[S:52.8%,D:0.5%],F:33.6%,M:13.1%,n:1658	C:32.5%[S:32.3%,D:0.2%],F:34.8%,M:32.7%,n:1367	Maniola jurtina	Nymphalidae; Satyrinae	DVOX00000000	WGS	SAMN12284729	UNIVERSITY OF EXETER	SRX6465406	Illumina HiSeq 2000	PAIRED	RANDOM	GENOMIC	2019-08-01T00:00:00Z	SRS5114118	SRP215255	PRJNA498046	Singh et al. 2020; G3	200	28048	19737
