# Supplementary material for: De novo genome assemblies of butterflies
Source: Gigascience. 2021 Jun 2;10(6):giab041. doi: 10.1093/gigascience/giab041 (PMC8170690; doi:10.1093/gigascience/giab041)
Supplement: giab041_Supplemental_Files [file giab041_supplemental_files.zip › TableS2_PreAssembledGenomes.csv]

Assembly ID	N50	nScaffolds	BUSCO	Organism	BioSample	BioProject	Assembly level	Genome Coverage	Sequencing technology	Assembly method	Reference	Family	Subfamily
GCA_001278395.1	525,349	160	C:95.1%[S:94.3%,D:0.8%],F:3.2%,M:1.7%,n:1658	Lerema accius	SAMN03610455	PRJNA283224	Scaffold	135x	Illumina HiSeq	Platanus v. 1.2.1	Cong et al. 2015, BMC Genomics	Hesperiidae	Hesperiinae
GCA_003671415.1	4,153,133	28	C:98.3%[S:98.0%,D:0.3%],F:0.6%,M:1.1%,n:1658	Megathymus ursus violae	SAMN07767772	PRJNA413820	Scaffold	120x	Illumina HiSeq	Platanus v. 1.0.7; AllPaths v. r43762	Cong et al. 2019, Genomics	Hesperiidae	Hesperiinae
GCA_002930495.1	558,064	280	C:97.3%[S:96.9%,D:0.4%],F:1.2%,M:1.5%,n:1658	Cecropterus lyciades	SAMN05958461	PRJNA351921	Scaffold	84x	Illumina HiSeq	Platanus v. 1.2.4	n/a	Hesperiidae	Pyrginae
GCA_001625245.1	233,537	852	C:95.5%[S:93.8%,D:1.7%],F:2.1%,M:2.4%,n:1658	Calycopis cecrops	SAMN04534834	PRJNA314404	Scaffold	131x	Illumina	Platanus v. 1.2.1	Cong et al. 2016, Sci Rep	Lycaenidae	Theclinae
GCA_004959915.1	1,465,393	63	C:93.9%[S:92.8%,D:1.1%],F:1.4%,M:4.7%,n:1658	Danaus chryssipus	SAMN08826815	PRJNA448181	Scaffold	65x	Illumina HiSeq	SPAdes v. JUN-2016; Redundans v. AUG-2016; Haplomerger v. DEC-2016	n/a	Nymphalidae	Danainae
GCA_010014825.1	889,656	6	C:89.4%[S:88.3%,D:1.1%],F:7.5%,M:3.1%,n:1658	Danaus melanippus	SAMN04875654	PRJNA319038	Scaffold	110x	Illumina	Spades v. 2019	n/a	Nymphalidae	Danainae
GCA_009731565.1	9,209,872	12	C:98.0%[S:96.1%,D:1.9%],F:1.1%,M:0.9%,n:1658	Danaus plexippus	SAMN01758044	PRJNA564985	Chromosome	552x	Illumina HiSeq	Dovetail Genomics HiRise v. MAR-2018	Gu et al. 2019 Curr Biol	Nymphalidae	Danainae
LepBase_Agraulis_vanillae_helico3	21,413	4,904	C:94.6%[S:92.5%,D:2.1%],F:3.1%,M:2.3%,n:1658	Agraulis vanillae	n/a	n/a	Scaffold	n/a	n/a	n/a	Jim Mallet Group Harvard	Nymphalidae	Heliconiinae
LepBase_Dryas_iulia_helico3	21,916	7,421	C:92.3%[S:86.2%,D:6.1%],F:5.6%,M:2.1%,n:1658	Dryas iulia	n/a	n/a	Scaffold	n/a	n/a	n/a	Jim Mallet Group Harvard	Nymphalidae	Heliconiinae
LepBase_Eueides_tales_helico3	32,552	4,334	C:94.7%[S:92.6%,D:2.1%],F:3.4%,M:1.9%,n:1658	Eueides tales	n/a	n/a	Scaffold	n/a	n/a	n/a	Jim Mallet Group Harvard	Nymphalidae	Heliconiinae
GCA_900068225.1	1,388	66,926	C:51.0%[S:50.6%,D:0.4%],F:30.6%,M:18.4%,n:1658	Heliconius aoede	SAMEA3670507	PRJEB8011	Scaffold	n/a	n/a	n/a	n/a	Nymphalidae	Heliconiinae
LepBase_Heliconius_besckei_helico3	64,778	1,291	C:95.8%[S:95.2%,D:0.6%],F:2.7%,M:1.5%,n:1658	Heliconius besckei	n/a	n/a	Scaffold	n/a	n/a	n/a	Jim Mallet Group Harvard	Nymphalidae	Heliconiinae
LepBase_Heliconius_burneyi_helico3	106,325	980	C:96.5%[S:95.1%,D:1.4%],F:1.6%,M:1.9%,n:1658	Heliconius burneyi	n/a	n/a	Scaffold	n/a	n/a	n/a	Jim Mallet Group Harvard	Nymphalidae	Heliconiinae
GCA_900068235.1	2,548	26,029	C:70.2%[S:69.7%,D:0.5%],F:21.5%,M:8.3%,n:1658	Heliconius cydno alithea	SAMEA3670508	PRJEB8011	Scaffold	n/a	n/a	n/a	n/a	Nymphalidae	Heliconiinae
Lepbase_Heliconius_demeter_helico3	67,995	1,550	C:96.8%[S:96.3%,D:0.5%],F:1.9%,M:1.3%,n:1658	Heliconius demeter	n/a	n/a	Scaffold	n/a	n/a	n/a	Jim Mallet Group Harvard	Nymphalidae	Heliconiinae
GCA_900068335.1	1,326	52,344	C:32.9%[S:32.8%,D:0.1%],F:29.1%,M:38.0%,n:1658	Heliconius doris doris	SAMEA3670519	PRJEB8011	Scaffold	n/a	n/a	n/a	n/a	Nymphalidae	Heliconiinae
GCA_900068365.1	1,944	51,928	C:62.8%[S:61.4%,D:1.4%],F:27.7%,M:9.5%,n:1658	Heliconius elevatus bari	SAMEA3670522	PRJEB8011	Scaffold	n/a	n/a	n/a	n/a	Nymphalidae	Heliconiinae
LepBase_Heliconius_erato_demophoon_v1	10,688,973	12	C:97.4%[S:96.3%,D:1.1%],F:1.0%,M:1.6%,n:1658	Heliconius erato demophoon	n/a	n/a	Scaffold	n/a	Illumina; PacBio	ALLPATHS-LG	Belleghem et al. 2017 NEE	Nymphalidae	Heliconiinae
GCA_001485985.1	4,182	17,023	C:77.7%[S:77.0%,D:0.7%],F:16.1%,M:6.2%,n:1658	Heliconius ethilla aerotome	SAMEA1919250	PRJEB8011	Scaffold	n/a	n/a	n/a	n/a	Nymphalidae	Heliconiinae
GCA_001486065.1	4,532	4,814	C:33.3%[S:33.1%,D:0.2%],F:10.2%,M:56.5%,n:1658	Heliconius hecale felix	SAMEA1919272	PRJEB8011	Scaffold	n/a	n/a	n/a	n/a	Nymphalidae	Heliconiinae
LepBase_Heliconius_hecalesia_helico3	68,855	1,578	C:96.5%[S:95.7%,D:0.8%],F:2.0%,M:1.5%,n:1658	Heliconius hecalesia	n/a	n/a	Scaffold	n/a	n/a	n/a	Jim Mallet Group Harvard	Nymphalidae	Heliconiinae
GCA_900068455.1	944	60,618	C:31.4%[S:31.0%,D:0.4%],F:30.8%,M:37.8%,n:1658	Heliconius hecuba flava	SAMEA3670534	PRJEB8011	Scaffold	n/a	n/a	n/a	n/a	Nymphalidae	Heliconiinae
GCA_900067975.1	2,464	27,329	C:72.8%[S:71.8%,D:1.0%],F:20.1%,M:7.1%,n:1658	Heliconius heurippa	SAMEA1322902	PRJEB8011	Scaffold	n/a	n/a	n/a	n/a	Nymphalidae	Heliconiinae
GCA_900068475.1	916	62,213	C:30.5%[S:30.1%,D:0.4%],F:30.2%,M:39.3%,n:1658	Heliconius hierax	SAMEA3670536	PRJEB8011	Scaffold	n/a	n/a	n/a	n/a	Nymphalidae	Heliconiinae
LepBase_Heliconius_himera_helico3	48,684	2,289	C:96.5%[S:95.5%,D:1.0%],F:2.1%,M:1.4%,n:1658	Heliconius himera	n/a	n/a	Scaffold	n/a	n/a	n/a	Jim Mallet Group Harvard	Nymphalidae	Heliconiinae
GCA_001485965.1	4,281	16,134	C:80.3%[S:79.9%,D:0.4%],F:15.4%,M:4.3%,n:1658	Heliconius ismenius	SAMEA3670537	PRJEB8011	Scaffold	n/a	n/a	n/a	n/a	Nymphalidae	Heliconiinae
GCA_000313835.2	194,302	345	C:95.6%[S:95.1%,D:0.5%],F:1.8%,M:2.6%,n:1658	Heliconius melpomene melpomene	SAMEA2272046	PRJEA71053	Scaffold	n/a	n/a	n/a	Heliconius Genome Consortium, Nature	Nymphalidae	Heliconiinae
GCA_900068715.1	2,120	47,574	C:60.0%[S:58.6%,D:1.4%],F:28.3%,M:11.7%,n:1658	Heliconius numata bicoloratus	SAMEA3670563	PRJEB8011	Scaffold	n/a	n/a	n/a	n/a	Nymphalidae	Heliconiinae
GCA_900068735.1	1,698	42,250	C:63.0%[S:62.5%,D:0.5%],F:22.3%,M:14.7%,n:1658	Heliconius pachinus	SAMEA3670565	PRJEB8011	Scaffold	n/a	n/a	n/a	n/a	Nymphalidae	Heliconiinae
GCA_001486225.1	4,683	15,590	C:77.9%[S:76.8%,D:1.1%],F:17.3%,M:4.8%,n:1658	Heliconius pardalinus sergestus	SAMEA1919268	PRJEB8011	Scaffold	n/a	n/a	n/a	n/a	Nymphalidae	Heliconiinae
LepBase_Heliconius_sara_helico3	43,390	2,372	C:94.3%[S:93.7%,D:0.6%],F:3.7%,M:2.0%,n:1658	Heliconius sara	n/a	n/a	Scaffold	n/a	n/a	n/a	Jim Mallet Group Harvard	Nymphalidae	Heliconiinae
LepBase_Heliconius_telesiphe_helico3	42,672	2,946	C:94.7%[S:93.7%,D:1.0%],F:3.3%,M:2.0%,n:1658	Heliconius telesiphe	n/a	n/a	Scaffold	n/a	n/a	n/a	Jim Mallet Group Harvard	Nymphalidae	Heliconiinae
GCA_900068805.1	2,019	37,594	C:73.7%[S:72.3%,D:1.4%],F:18.0%,M:8.3%,n:1658	Heliconius timareta timareta	SAMEA3670575	PRJEB8011	Scaffold	n/a	n/a	n/a	n/a	Nymphalidae	Heliconiinae
GCA_900068815.1	713	137,312	C:42.2%[S:41.9%,D:0.3%],F:32.8%,M:25.0%,n:1658	Heliconius wallacei	SAMEA3670576	PRJEB8011	Scaffold	n/a	n/a	n/a	n/a	Nymphalidae	Heliconiinae
GCA_900068825.1	1,084	52,127	C:31.3%[S:31.2%,D:0.1%],F:29.4%,M:39.3%,n:1658	Heliconius xanthocles	SAMEA3670577	PRJEB8011	Scaffold	n/a	n/a	n/a	n/a	Nymphalidae	Heliconiinae
GCA_009936525.1	1,720,500	8	C:35.2%[S:32.8%,D:2.4%],F:17.5%,M:47.3%,n:1658	Taenaris catops	SAMN05436683	PRJNA338955	Scaffold	260x	Illumina	Spades v. 2019	n/a	Nymphalidae	Morphinae
GCA_008963455.1	1,011,763	108	C:98.1%[S:97.9%,D:0.2%],F:0.7%,M:1.2%,n:1658	Hypolimnas misippus	SAMN10883261	PRJNA521321	Scaffold	200x	Illumina HiSeq 4000	Platanus v. 1.2.4	VanKuren et al. 2019, MBE	Nymphalidae	Nymphalinae
LepBase_Junonia_coenia_JC_v1.0	1,571,165	112	C:98.2%[S:82.6%,D:15.6%],F:0.5%,M:1.3%,n:1658	Junonia coenia	n/a	n/a	Scaffold	124x	PacBio	FALCON assembly pipeline (Chin et al. 2016); SMRT Link 3.1	van der Burg et al. 2019 Cell Reports	Nymphalidae	Nymphalinae
GCA_000716385.1	119,328	970	C:83.0%[S:82.9%,D:0.1%],F:8.5%,M:8.5%,n:1658	Melitaea cinxia	SAMN01932438	PRJNA191594	Scaffold	70x	Illumina; 454; SOLiD	SOAPdenovo v. 1.05 ; Newbler v. 2.6 ; MIP Scaffolder v. MARCH-2012	Ahola et al. 2014, Nat Commun	Nymphalidae	Nymphalinae
LepBase_Polygonia_c-album_K51	2,829	36,633	C:45.0%[S:44.6%,D:0.4%],F:33.7%,M:21.3%,n:1658	Polygonia_c-album	n/a	n/a	Scaffold	11x	Illumina HiSeq2000	Velvet; ABySS	Marletaz and Holland 2014 Univ Oxford; Ferguson et al. 2014 Plos Genet	Nymphalidae	Nymphalinae
GCA_002938995.1	2,988,984	28	C:98.3%[S:97.9%,D:0.4%],F:0.8%,M:0.9%,n:1658	Vanessa tameamea	SAMN07695352	PRJNA412104	Scaffold	50.6x	Illumina HiSeq	Supernova v. 1.2.0	n/a	Nymphalidae	Nymphalinae
GCA_902806685.1	15,230,192	13	C:97.8%[S:97.1%,D:0.7%],F:0.7%,M:1.5%,n:1658	Aphantopus hyperantus	SAMEA994723	PRJEB36756	Chromosome	50x	n/a	n/a	n/a	Nymphalidae	Satyrinae
GCA_900239965.1	638,282	194	C:97.6%[S:96.8%,D:0.8%],F:0.8%,M:1.6%,n:1658	Bicyclus anynana	SAMEA3639938	PRJEB8426	Scaffold	260x	n/a	n/a	Nowell et al. 2017, GigaScience	Nymphalidae	Satyrinae
GCA_009667785.1	212,945	655	C:88.3%[S:68.5%,D:19.8%],F:3.7%,M:8.0%,n:1658	Maniola jurtina	SAMN12284730	PRJNA498046	Scaffold	60x	Illumina HiSeq; Oxford Nanopore MinION; PacBio RSII	SPAdes v. 3.9.1; Redundas v. 0.14c; Canu v. 1.3.0; Quickmerge v. 0.3.0	Singh et al. 2020 G3	Nymphalidae	Satyrinae
GCA_900499025.1	16,525	7,865	C:88.0%[S:84.3%,D:3.7%],F:8.1%,M:3.9%,n:1658	Pararge aegeria	SAMEA4810222	PRJEB28004	Scaffold	50x	n/a	n/a	Pruisscher et al. 2018 Mol Ecol	Nymphalidae	Satyrinae
GCA_011317755.1	19,463	386	C:11.9%[S:9.8%,D:2.1%],F:3.0%,M:85.1%,n:1658	Ornithoptera priamus	SAMN05591379	PRJNA339454	Scaffold	120x	Illumina	Spades v. 2019	n/a	Papilionidae	Papilioninae
GCA_011763625.1	13,111,833	4	C:65.0%[S:64.2%,D:0.8%],F:22.3%,M:12.7%,n:1658	Papilio bianor	SAMN05573205	PRJNA338884	Scaffold	2019x	Illumina	Spades v. 2019	n/a	Papilionidae	Papilioninae
GCA_013186455.1	596,599	99	C:94.3%[S:93.8%,D:0.5%],F:2.9%,M:2.8%,n:1658	Papilio dardanus tibullus	SAMN05819006	PRJNA451133	Scaffold	78x	Illumina HiSeq; Illumina MiSeq	Platanus v. 1.2.4; HaploMerger2 v. 20151124	Timmermans et al. 2020 Proc Biol Sci	Papilionidae	Papilioninae
GCA_000931545.1	230,841	418	C:95.5%[S:94.8%,D:0.7%],F:2.4%,M:2.1%,n:1658	Papilio glaucus	SAMN03263079	PRJNA270125	Scaffold	72x	Illumina HiSeq	platanus v. MAY-2014	Cong et al. 2015, Cell Rep	Papilionidae	Papilioninae
GCA_001298355.1	1,174,287	56	C:95.5%[S:94.6%,D:0.9%],F:3.1%,M:1.4%,n:1658	Papilio machaon	SAMN03290678	PRJNA270386	Scaffold	10x	454; Illumina HiSeq	Newbler v. 2.3	Li et al. 2015, Nat Commun	Papilionidae	Papilioninae
GCA_000836215.1	3,672,263	21	C:91.8%[S:91.6%,D:0.2%],F:4.0%,M:4.2%,n:1658	Papilio polytes	SAMD00018697	PRJDB2954	Scaffold	595x	Illumina HiSeq2000	Platanus v. 1.2.1	Nishikawa et al. 2015, Nat Genet	Papilionidae	Papilioninae
GCA_000836235.1	6,198,915	16	C:97.6%[S:96.3%,D:1.3%],F:1.0%,M:1.4%,n:1658	Papilio xuthus	SAMD00018698	PRJDB2956	Scaffold	300x	Illumina HiSeq2500	Platanus v. 1.2.1	Nishikawa et al. 2015, Nat Genet	Papilionidae	Papilioninae
GCA_003118415.2	4,560,862	19	C:92.9%[S:92.6%,D:0.3%],F:3.9%,M:3.2%,n:1658	Papilio_memnon	SAMD00074266	PRJDB5519	Scaffold	90x	Illumina MiSeq	Platanus v. 1.2.4	Iijima et al. 2018, Sci Adv	Papilionidae	Papilioninae
GCA_009982905.1	95,765	966	C:92.5%[S:89.3%,D:3.2%],F:3.7%,M:3.8%,n:1658	Colias croceus	SAMN13226819	PRJNA588020	Scaffold	230x	PacBio; Illumina HiSeq2500; Illumina HiSeq 4000	AllPaths v. 50960	Woronik et al. 2019 Nat Comm	Pieridae	Coliadinae
GCA_001586405.1	299,140	267	C:91.1%[S:90.2%,D:0.9%],F:1.1%,M:7.8%,n:1658	Phoebis sennae	SAMN04386831	PRJNA308118	Scaffold	100x	Illumina HiSeq	Platanus v. V1.2.1	Cong et al. 2016, GBE	Pieridae	Coliadinae
GCA_012273895.1	9,214,832	13	C:95.6%[S:93.0%,D:2.6%],F:1.3%,M:3.1%,n:1658	Zerene cesonia	SAMN13981747	PRJNA587792	Chromosome	195x	Illumina HiSeq	Meraculuous v. MAR-2017; HiRise v. MAR-2017; Haplomerger v. MAR-2017	Rodriguez-Caro et al. 2020 GBE	Pieridae	Coliadinae
GCA_900199415.2	857,189	201	C:97.2%[S:95.8%,D:1.4%],F:1.1%,M:1.7%,n:1658	Leptidea sinapis	SAMEA104168055	PRJEB21838	Scaffold	60x	n/a	n/a	Talla et al. Mol Ecol	Pieridae	Dismorphiinae
GCA_010014985.1	193,720	50	C:96.5%[S:89.4%,D:7.1%],F:1.7%,M:1.8%,n:1658	Delias pasithoe	SAMN05389648	PRJNA328989	Scaffold	240x	Illumina	Spades v. 2019	n/a	Pieridae	Pierinae
LepBase_Pieris_napi_v1.1	12,597,868	13	C:94.4%[S:92.2%,D:2.2%],F:2.8%,M:2.8%,n:1658	Pieris napi	n/a	n/a	Scaffold	285x	Illumina HiSeq 2500	AllpathsLG r50960; SSPACE v2	Hill et al. 2019 Sci Adv	Pieridae	Pierinae
GCA_001856805.1	617,301	118	C:98.0%[S:97.5%,D:0.5%],F:0.9%,M:1.1%,n:1658	Pieris rapae	SAMN04866668	PRJNA318727	Scaffold	102.9x	Illumina HiSeq	Platanus v. 1.2.4	Shen et al. 2016, F1000Res	Pieridae	Pierinae
GCA_002245505.1	206,312	1,057	C:95.6%[S:95.1%,D:0.5%],F:3.0%,M:1.4%,n:1658	Calephelis nemesis	SAMN07212114	PRJNA390182	Scaffold	82x	Illumina HiSeq2500	Platanus v. 1.2.4	Cong et al. 2017, Genomics	Riodinidae	Riodininae
GCA_002245475.1	175,106	1,347	C:93.9%[S:93.4%,D:0.5%],F:3.6%,M:2.5%,n:1658	Calephelis virginiensis	SAMN07212116	PRJNA390182	Scaffold	92x	Illumina HiSeq2500	Platanus v. 1.2.4	Cong et al. 2017, Genomics	Riodinidae	Riodininae
