# Supplementary material for: De novo genome assemblies of butterflies
Source: Gigascience. 2021 Jun 2;10(6):giab041. doi: 10.1093/gigascience/giab041 (PMC8170690; doi:10.1093/gigascience/giab041)
Supplement: giab041_Supplemental_Files [file giab041_supplemental_files.zip › TableS3Genome_050321.xlsx]

## Sheet: Sheet1
Run	N50	BUSCO3	BUSCO4	Organism	Taxonomy	Assembly Accession ID	Assay Type	BioSample	Center Name	Experiment	Instrument	Library Layout	Library Selection	Library Source	Release Date	Sample Acc	SRA Study	BioProject	Reference	Average Spot Length	Mbases	Mbytes
ERR3338657	0	0	0	Polygonia g-argenteum	Nymphalidae; Nymphalinae	n/a	WGS	SAMEA5634147	IMPERIAL COLLEGE LONDON	ERX3363366	Illumina MiSeq	PAIRED	size fractionation	VIRAL RNA	2019-05-24T00:00:00Z	ERS3438214	ERP115148	PRJEB32456	Not Listed	274	82	48
ERR3338658	0	0	0	Polygonia gigantea	Nymphalidae; Nymphalinae	n/a	WGS	SAMEA5634148	IMPERIAL COLLEGE LONDON	ERX3363367	Illumina MiSeq	PAIRED	size fractionation	VIRAL RNA	2019-05-24T00:00:00Z	ERS3438215	ERP115148	PRJEB32456	Not Listed	272	34	21
SRR10158564	275, n = 22037	C:0.0%[S:0.0%,D:0.0%],F:0.1%,M:99.9%,n:1658	C:0.0%[S:0.0%,D:0.0%],F:0.1%,M:99.9%,n:1367	Dianesia carteri	Riodinidae; Riodininae	DVZX00000000	WGS	SAMN12776979	UTSW	SRX6884035	HiSeq X Ten	PAIRED	RANDOM	GENOMIC	2019-09-21T00:00:00Z	SRS5417543	SRP222857	PRJNA549759	Zhang et al. 2019, ZooTaxa Riodinidae	105	3382	1450
SRR10158566	270, n = 3035	C:0.0%[S:0.0%,D:0.0%],F:0.0%,M:100.0%,n:1658	C:0.0%[S:0.0%,D:0.0%],F:0.0%,M:100.0%,n:1367	Befrostia elegia	Riodinidae; Riodininae	DVZV00000000	WGS	SAMN12776977	UTSW	SRX6884033	HiSeq X Ten	PAIRED	RANDOM	GENOMIC	2019-09-21T00:00:00Z	SRS5417541	SRP222857	PRJNA549759	Zhang et al. 2019, ZooTaxa Riodinidae	96	927	388
SRR10158586	273, n = 24008	C:0.0%[S:0.0%,D:0.0%],F:0.0%,M:100.0%,n:1658	C:0.0%[S:0.0%,D:0.0%],F:0.1%,M:99.9%,n:1367	Xanthosa xanthosa	Riodinidae; Riodininae	DVZI00000000	WGS	SAMN12776959	UTSW	SRX6884013	HiSeq X Ten	PAIRED	RANDOM	GENOMIC	2019-09-21T00:00:00Z	SRS5417521	SRP222857	PRJNA549759	Zhang et al. 2019, ZooTaxa Riodinidae	111	3039	1259
SRR10158587	290, n = 48432	C:0.0%[S:0.0%,D:0.0%],F:0.0%,M:100.0%,n:1658	C:0.0%[S:0.0%,D:0.0%],F:0.0%,M:100.0%,n:1367	Emesis heteroclita adelpha	Riodinidae; Riodininae	DWDJ00000000	WGS	SAMN12776958	UTSW	SRX6884012	HiSeq X Ten	PAIRED	RANDOM	GENOMIC	2019-09-21T00:00:00Z	SRS5417520	SRP222857	PRJNA549759	Zhang et al. 2019, ZooTaxa Riodinidae	143	2329	944
SRR10158594	308, n = 172831	C:0.0%[S:0.0%,D:0.0%],F:0.2%,M:99.8%,n:1658	C:0.0%[S:0.0%,D:0.0%],F:0.0%,M:100.0%,n:1367	Emesis opaca	Riodinidae; Riodininae	DVZG00000000	WGS	SAMN12776952	UTSW	SRX6884005	HiSeq X Ten	PAIRED	RANDOM	GENOMIC	2019-09-21T00:00:00Z	SRS5417513	SRP222857	PRJNA549759	Zhang et al. 2019, ZooTaxa Riodinidae	148	3888	1453
SRR10158595	274, n = 50089	C:0.0%[S:0.0%,D:0.0%],F:0.1%,M:99.9%,n:1658	C:0.0%[S:0.0%,D:0.0%],F:0.1%,M:99.9%,n:1367	Emesis opaca	Riodinidae; Riodininae	DVZF00000000	WGS	SAMN12776951	UTSW	SRX6884004	HiSeq X Ten	PAIRED	RANDOM	GENOMIC	2019-09-21T00:00:00Z	SRS5417512	SRP222857	PRJNA549759	Zhang et al. 2019, ZooTaxa Riodinidae	118	3676	1492
SRR10158604	277, n = 13679	C:0.0%[S:0.0%,D:0.0%],F:0.0%,M:100.0%,n:1658	C:0.0%[S:0.0%,D:0.0%],F:0.0%,M:100.0%,n:1367	Emesis satema	Riodinidae; Riodininae	DVYZ00000000	WGS	SAMN12776943	UTSW	SRX6883995	HiSeq X Ten	PAIRED	RANDOM	GENOMIC	2019-09-21T00:00:00Z	SRS5417503	SRP222857	PRJNA549759	Zhang et al. 2019, ZooTaxa Riodinidae	124	2260	891
SRR10158606	301, n = 6576	C:0.0%[S:0.0%,D:0.0%],F:0.0%,M:100.0%,n:1658	C:0.0%[S:0.0%,D:0.0%],F:0.0%,M:100.0%,n:1367	Emesis progne	Riodinidae; Riodininae	DVYX00000000	WGS	SAMN12776941	UTSW	SRX6883993	HiSeq X Ten	PAIRED	RANDOM	GENOMIC	2019-09-21T00:00:00Z	SRS5417501	SRP222857	PRJNA549759	Zhang et al. 2019, ZooTaxa Riodinidae	121	2003	809
SRR10158607	276, n = 9192	C:0.0%[S:0.0%,D:0.0%],F:0.1%,M:99.9%,n:1658	C:0.0%[S:0.0%,D:0.0%],F:0.1%,M:99.9%,n:1367	Emesis brimo vimena	Riodinidae; Riodininae	DVYW00000000	WGS	SAMN12776940	UTSW	SRX6883992	HiSeq X Ten	PAIRED	RANDOM	GENOMIC	2019-09-21T00:00:00Z	SRS5417500	SRP222857	PRJNA549759	Zhang et al. 2019, ZooTaxa Riodinidae	108	2366	974
SRR10158625	282, n = 15780	C:0.0%[S:0.0%,D:0.0%],F:0.0%,M:100.0%,n:1658	C:0.0%[S:0.0%,D:0.0%],F:0.0%,M:100.0%,n:1367	Emesis fatimella nobilata	Riodinidae; Riodininae	DVYM00000000	WGS	SAMN12776924	UTSW	SRX6883974	HiSeq X Ten	PAIRED	RANDOM	GENOMIC	2019-09-21T00:00:00Z	SRS5417482	SRP222857	PRJNA549759	Zhang et al. 2019, ZooTaxa Riodinidae	117	3523	1348
SRR10158627	297, n = 82960	C:0.0%[S:0.0%,D:0.0%],F:0.0%,M:100.0%,n:1658	C:0.0%[S:0.0%,D:0.0%],F:0.2%,M:99.8%,n:1367	Emesis aerigera	Riodinidae; Riodininae	DWDD00000000	WGS	SAMN12776922	UTSW	SRX6883972	HiSeq X Ten	PAIRED	RANDOM	GENOMIC	2019-09-21T00:00:00Z	SRS5417480	SRP222857	PRJNA549759	Zhang et al. 2019, ZooTaxa Riodinidae	145	2507	1016
SRR10158634	272, n = 13056	C:0.0%[S:0.0%,D:0.0%],F:0.0%,M:100.0%,n:1658	C:0.0%[S:0.0%,D:0.0%],F:0.1%,M:99.9%,n:1367	Curvie emesia	Riodinidae; Riodininae	DVYI00000000	WGS	SAMN12776915	UTSW	SRX6883965	HiSeq X Ten	PAIRED	RANDOM	GENOMIC	2019-09-21T00:00:00Z	SRS5417473	SRP222857	PRJNA549759	Zhang et al. 2019, ZooTaxa Riodinidae	114	2654	1044
SRR10158645	299, n = 121135	C:0.0%[S:0.0%,D:0.0%],F:0.0%,M:100.0%,n:1658	C:0.0%[S:0.0%,D:0.0%],F:0.1%,M:99.9%,n:1367	Apodemia nais	Riodinidae; Riodininae	DVYB00000000	WGS	SAMN12776905	UTSW	SRX6883954	HiSeq X Ten	PAIRED	RANDOM	GENOMIC	2019-09-21T00:00:00Z	SRS5417462	SRP222857	PRJNA549759	Zhang et al. 2019, ZooTaxa Riodinidae	171	3012	1233
SRR10765642	277, n = 23260	C:0.0%[S:0.0%,D:0.0%],F:0.0%,M:100.0%,n:1658	C:0.0%[S:0.0%,D:0.0%],F:0.0%,M:100.0%,n:1367	Junonia sp. 1 JZ-2019	Nymphalidae; Nymphalinae	DWDB00000000	WGS	SAMN13640890	UTSW	SRX7439747	Illumina HiSeq X Ten	PAIRED	RANDOM	GENOMIC	2020-03-02T00:00:00Z		SRP238741	PRJNA596851	Cong et al. 2020; SystEnt	160	2654.84	1177.04
SRR10765678	313, n = 113131	C:0.0%[S:0.0%,D:0.0%],F:0.8%,M:99.2%,n:1658	C:0.1%[S:0.1%,D:0.0%],F:0.5%,M:99.4%,n:1367	Junonia coenia	Nymphalidae; Nymphalinae	DVWN00000000	WGS	SAMN13640938	UTSW	SRX7439711	Illumina HiSeq X Ten	PAIRED	RANDOM	GENOMIC	2020-03-02T00:00:00Z		SRP238741	PRJNA596851	Cong et al. 2020; SystEnt	157	4063.77	1740.09
SRR10765681	256, n = 63874	C:0.0%[S:0.0%,D:0.0%],F:0.2%,M:99.8%,n:1658	C:0.0%[S:0.0%,D:0.0%],F:0.3%,M:99.7%,n:1367	Junonia neildi ssp. 1 JZ-2019	Nymphalidae; Nymphalinae	DVWK00000000	WGS	SAMN13640935	UTSW	SRX7439708	Illumina HiSeq X Ten	PAIRED	RANDOM	GENOMIC	2020-03-02T00:00:00Z		SRP238741	PRJNA596851	Cong et al. 2020; SystEnt	142	4893.13	2383.16
SRR10765722	332, n = 93723	C:0.0%[S:0.0%,D:0.0%],F:0.4%,M:99.6%,n:1658	C:0.1%[S:0.1%,D:0.0%],F:0.4%,M:99.5%,n:1367	Junonia vestina vestina	Nymphalidae; Nymphalinae	DWAY00000000	WGS	SAMN13641084	UTSW	SRX7439667	Illumina HiSeq X Ten	PAIRED	RANDOM	GENOMIC	2020-03-02T00:00:00Z		SRP238741	PRJNA596851	Cong et al. 2020; SystEnt	195	2101.35	993.017
SRR10765740	298, n = 25723	C:0.0%[S:0.0%,D:0.0%],F:0.2%,M:99.8%,n:1658	C:0.0%[S:0.0%,D:0.0%],F:0.1%,M:99.9%,n:1367	Junonia evarete oscura	Nymphalidae; Nymphalinae	DVUN00000000	WGS	SAMN13641069	UTSW	SRX7439649	Illumina HiSeq X Ten	PAIRED	RANDOM	GENOMIC	2020-03-02T00:00:00Z		SRP238741	PRJNA596851	Cong et al. 2020; SystEnt	123	2389.61	1032.6
SRR10765751	275, n = 114427	C:0.0%[S:0.0%,D:0.0%],F:0.2%,M:99.8%,n:1658	C:0.0%[S:0.0%,D:0.0%],F:0.2%,M:99.8%,n:1367	Junonia evarete swifti	Nymphalidae; Nymphalinae	DWSM00000000	WGS	SAMN13641059	UTSW	SRX7439638	Illumina HiSeq X Ten	PAIRED	RANDOM	GENOMIC	2020-03-02T00:00:00Z		SRP238741	PRJNA596851	Cong et al. 2020; SystEnt	152	3305.42	1470.24
SRR10765782	307, n = 68184	C:0.0%[S:0.0%,D:0.0%],F:0.2%,M:99.8%,n:1658	C:0.0%[S:0.0%,D:0.0%],F:0.0%,M:100.0%,n:1367	Junonia neildi neildi	Nymphalidae; Nymphalinae	DVTH00000000	WGS	SAMN13640896	UTSW	SRX7439607	Illumina HiSeq X Ten	PAIRED	RANDOM	GENOMIC	2020-03-02T00:00:00Z		SRP238741	PRJNA596851	Cong et al. 2020; SystEnt	163	2384.41	1076.69
SRR10765800	301, n = 64620	C:0.0%[S:0.0%,D:0.0%],F:0.2%,M:99.8%,n:1658	C:0.0%[S:0.0%,D:0.0%],F:0.1%,M:99.9%,n:1367	Junonia sp. 2 JZ-2019	Nymphalidae; Nymphalinae	DVST00000000	WGS	SAMN13641014	UTSW	SRX7439589	Illumina HiSeq X Ten	PAIRED	RANDOM	GENOMIC	2020-03-02T00:00:00Z		SRP238741	PRJNA596851	Cong et al. 2020; SystEnt	125	3513.34	1407.69
SRR10765815	278, n = 27912	C:0.0%[S:0.0%,D:0.0%],F:0.0%,M:100.0%,n:1658	C:0.0%[S:0.0%,D:0.0%],F:0.1%,M:99.9%,n:1367	Junonia sp. 1 JZ-2019	Nymphalidae; Nymphalinae	DVSF00000000	WGS	SAMN13640893	UTSW	SRX7439574	Illumina HiSeq X Ten	PAIRED	RANDOM	GENOMIC	2020-03-02T00:00:00Z		SRP238741	PRJNA596851	Cong et al. 2020; SystEnt	152	2613.26	1134.99
SRR10765825	308, n = 8167	C:0.0%[S:0.0%,D:0.0%],F:0.0%,M:100.0%,n:1658	C:0.0%[S:0.0%,D:0.0%],F:0.1%,M:99.9%,n:1367	Junonia evarete nigrosuffusa	Nymphalidae; Nymphalinae	DVRY00000000	WGS	SAMN13640991	UTSW	SRX7439564	Illumina HiSeq X Ten	PAIRED	RANDOM	GENOMIC	2020-03-02T00:00:00Z		SRP238741	PRJNA596851	Cong et al. 2020; SystEnt	124	2544.46	1165.4
SRR10765826	291, n = 8679	C:0.0%[S:0.0%,D:0.0%],F:0.0%,M:100.0%,n:1658	C:0.0%[S:0.0%,D:0.0%],F:0.0%,M:100.0%,n:1367	Junonia sp. 1 JZ-2019	Nymphalidae; Nymphalinae	DVRX00000000	WGS	SAMN13640892	UTSW	SRX7439563	Illumina HiSeq X Ten	PAIRED	RANDOM	GENOMIC	2020-03-02T00:00:00Z		SRP238741	PRJNA596851	Cong et al. 2020; SystEnt	141	1425.98	702.78
SRR12057633	307, n = 86375	C:0.0%[S:0.0%,D:0.0%],F:0.1%,M:99.9%,n:1658	C:0.0%[S:0.0%,D:0.0%],F:0.2%,M:99.8%,n:1367	Muschampia lutulenta	Hesperiidae; Pyrginae	DVRR00000000	WGS	SAMN13920749	UTSW	SRX8586028	Illumina HiSeq X Ten	PAIRED	RANDOM	GENOMIC		SRS6877529	SRP268075	PRJNA603097	Zhang et al. 2020; Zootaxa	153	2308.27	929
SRR12057647	290, n = 10741	C:0.0%[S:0.0%,D:0.0%],F:0.0%,M:100.0%,n:1658	C:0.0%[S:0.0%,D:0.0%],F:0.1%,M:99.9%,n:1367	Muschampia mohammed	Hesperiidae; Pyrginae	DVRH00000000	WGS	SAMN13920742	UTSW	SRX8586014	Illumina HiSeq X Ten	PAIRED	RANDOM	GENOMIC		SRS6877516	SRP268075	PRJNA603097	Zhang et al. 2020; Zootaxa	113	2188.48	923
SRR12057649	289, n = 30200	C:0.0%[S:0.0%,D:0.0%],F:0.4%,M:99.6%,n:1658	C:0.0%[S:0.0%,D:0.0%],F:0.2%,M:99.8%,n:1367	Spialia ali	Hesperiidae; Pyrginae	DVRG00000000	WGS	SAMN13920709	UTSW	SRX8586012	Illumina HiSeq X Ten	PAIRED	RANDOM	GENOMIC		SRS6877514	SRP268075	PRJNA603097	Zhang et al. 2020; Zootaxa	121	1947.14	778
SRR12057655	289, n = 27298	C:0.0%[S:0.0%,D:0.0%],F:0.0%,M:100.0%,n:1658	C:0.0%[S:0.0%,D:0.0%],F:0.1%,M:99.9%,n:1367	Spialia geron	Hesperiidae; Pyrginae	DVRD00000000	WGS	SAMN13920717	UTSW	SRX8586006	Illumina HiSeq X Ten	PAIRED	RANDOM	GENOMIC		SRS6877508	SRP268075	PRJNA603097	Zhang et al. 2020; Zootaxa	120	2139.96	901
SRR12057657	440, n = 2686	C:0.0%[S:0.0%,D:0.0%],F:0.1%,M:99.9%,n:1658	C:0.0%[S:0.0%,D:0.0%],F:0.0%,M:100.0%,n:1367	Gomalia elma	Hesperiidae; Pyrginae	DWBS00000000	WGS	SAMN13920732	UTSW	SRX8586004	Illumina HiSeq X Ten	PAIRED	RANDOM	GENOMIC		SRS6877506	SRP268075	PRJNA603097	Zhang et al. 2020; Zootaxa	120	2157.65	1009
SRR12057666	289, n = 22465	C:0.0%[S:0.0%,D:0.0%],F:0.1%,M:99.9%,n:1658	C:0.0%[S:0.0%,D:0.0%],F:0.1%,M:99.9%,n:1367	Muschampia proto	Hesperiidae; Pyrginae	DWBN00000000	WGS	SAMN13920740	UTSW	SRX8585995	Illumina HiSeq X Ten	PAIRED	RANDOM	GENOMIC		SRS6877497	SRP268075	PRJNA603097	Zhang et al. 2020; Zootaxa	102	3228.47	1330
SRR12057678	302, n = 7433	C:0.0%[S:0.0%,D:0.0%],F:0.1%,M:99.9%,n:1658	C:0.1%[S:0.1%,D:0.0%],F:0.1%,M:99.8%,n:1367	Ernsta confusa	Hesperiidae; Pyrginae	DVQX00000000	WGS	SAMN13920726	UTSW	SRX8585983	Illumina HiSeq X Ten	PAIRED	RANDOM	GENOMIC		SRS6877485	SRP268075	PRJNA603097	Zhang et al. 2020; Zootaxa	111	2406.75	987
SRR12057684	288, n = 18296	C:0.0%[S:0.0%,D:0.0%],F:0.0%,M:100.0%,n:1658	C:0.0%[S:0.0%,D:0.0%],F:0.1%,M:99.9%,n:1367	Spialia lugens	Hesperiidae; Pyrginae	DWAR00000000	WGS	SAMN13920712	UTSW	SRX8585977	Illumina HiSeq X Ten	PAIRED	RANDOM	GENOMIC		SRS6877479	SRP268075	PRJNA603097	Zhang et al. 2020; Zootaxa	99	2615.04	1067
SRR12057688	322, n = 8773	C:0.0%[S:0.0%,D:0.0%],F:0.1%,M:99.9%,n:1658	C:0.0%[S:0.0%,D:0.0%],F:0.1%,M:99.9%,n:1367	Muschampia prometheus	Hesperiidae; Pyrginae	DVQS00000000	WGS	SAMN13920745	UTSW	SRX8585973	Illumina HiSeq X Ten	PAIRED	RANDOM	GENOMIC		SRS6877475	SRP268075	PRJNA603097	Zhang et al. 2020; Zootaxa	97	3149.38	1331
SRR1793206	602, n = 182	C:0.0%[S:0.0%,D:0.0%],F:0.0%,M:100.0%,n:1658	C:0.0%[S:0.0%,D:0.0%],F:0.0%,M:100.0%,n:1658	Junonia iphita	Nymphalidae; Nymphalinae	DWCG00000000	WGS	SAMN03333051	MIZORAM UNIVERSITY	SRX868669	Illumina MiSeq	SINGLE	size fractionation	GENOMIC	2015-07-07T00:00:00Z	SRS839508	SRP053322	PRJNA274819	Not Listed	601	409	207
SRR7174350	260, n = 7120	C:0.0%[S:0.0%,D:0.0%],F:0.1%,M:99.9%,n:1658	C:0.0%[S:0.0%,D:0.0%],F:0.0%,M:100.0%,n:1367	Urbanus megalurus	Hesperiidae; Eudaminae	DWKZ00000000	WGS	SAMN09208415	UTSOUTHWESTERN MEDICAL CENTER	SRX4092141	HiSeq X Ten	PAIRED	size fractionation	GENOMIC	2019-03-18T00:00:00Z	SRS3557955	SRP147939	PRJNA464409	Li et al. 2019, PNAS	172	1078	540
SRR7174364	290, n = 5197	C:0.0%[S:0.0%,D:0.0%],F:0.1%,M:99.9%,n:1658	C:0.0%[S:0.0%,D:0.0%],F:0.0%,M:100.0%,n:1367	Alera haworthiana	Hesperiidae; Hesperiinae	DWKX00000000	WGS	SAMN09208601	UTSOUTHWESTERN MEDICAL CENTER	SRX4092127	HiSeq X Ten	PAIRED	size fractionation	GENOMIC	2019-03-18T00:00:00Z	SRS3308818	SRP147939	PRJNA464409	Li et al. 2019, PNAS	149	1332	617
SRR7174384	279, n = 52852	C:0.0%[S:0.0%,D:0.0%],F:0.2%,M:99.8%,n:1658	C:0.0%[S:0.0%,D:0.0%],F:0.0%,M:100.0%,n:1367	Cecropterus acanthopoda	Hesperiidae; Pyrginae	DWKM00000000	WGS	SAMN09208389	UTSOUTHWESTERN MEDICAL CENTER	SRX4092107	HiSeq X Ten	PAIRED	size fractionation	GENOMIC	2019-03-18T00:00:00Z	SRS3557950	SRP147939	PRJNA464409	Li et al. 2019, PNAS	164	3390	1475
SRR7174391	0	0	0	Cecropterus pylades pylades	Hesperiidae; Pyrginae	n/a	WGS	SAMN09208399	UTSOUTHWESTERN MEDICAL CENTER	SRX4092100	HiSeq X Ten	PAIRED	size fractionation	GENOMIC	2019-03-18T00:00:00Z	SRS3557966	SRP147939	PRJNA464409	Li et al. 2019, PNAS	299	18440	12065
SRR7174396	261, n = 7343	C:0.0%[S:0.0%,D:0.0%],F:0.2%,M:99.8%,n:1658	C:0.0%[S:0.0%,D:0.0%],F:0.0%,M:100.0%,n:1367	Cecropterus rinta	Hesperiidae; Pyrginae	DWKH00000000	WGS	SAMN09208390	UTSOUTHWESTERN MEDICAL CENTER	SRX4092095	HiSeq X Ten	PAIRED	size fractionation	GENOMIC	2019-03-18T00:00:00Z	SRS3557947	SRP147939	PRJNA464409	Li et al. 2019, PNAS	169	1186	542
SRR7174401	313, n = 109581	C:0.0%[S:0.0%,D:0.0%],F:0.1%,M:99.9%,n:1658	C:0.0%[S:0.0%,D:0.0%],F:0.0%,M:100.0%,n:1367	Astictopterus jama jama	Hesperiidae; Hesperiinae	DWPE00000000	WGS	SAMN09208570	UTSOUTHWESTERN MEDICAL CENTER	SRX4092090	HiSeq X Ten	PAIRED	size fractionation	GENOMIC	2019-03-18T00:00:00Z	SRS3308793	SRP147939	PRJNA464409	Li et al. 2019, PNAS	231	1655	683
SRR7174445	0	0	0	Ectomis kanshul	Hesperiidae; Eudaminae	n/a	WGS	SAMN09208456	UTSOUTHWESTERN MEDICAL CENTER	SRX4092046	HiSeq X Ten	PAIRED	size fractionation	GENOMIC	2019-03-18T00:00:00Z	SRS3557942	SRP147939	PRJNA464409	Li et al. 2019, PNAS	213	3109	1359
SRR7174451	0	0	0	Porphyrogenes calathana	Hesperiidae; Eudaminae	n/a	WGS	SAMN09208378	UTSOUTHWESTERN MEDICAL CENTER	SRX4092040	HiSeq X Ten	PAIRED	size fractionation	GENOMIC	2019-03-18T00:00:00Z	SRS3557938	SRP147939	PRJNA464409	Li et al. 2019, PNAS	293	2869	1315
SRR7174452	0	0	0	Porphyrogenes peterwegei	Hesperiidae; Eudaminae	n/a	WGS	SAMN09208379	UTSOUTHWESTERN MEDICAL CENTER	SRX4092039	HiSeq X Ten	PAIRED	size fractionation	GENOMIC	2019-03-18T00:00:00Z	SRS3308752	SRP147939	PRJNA464409	Li et al. 2019, PNAS	294	3205	1535
SRR7174455	0	0	0	Phanus vitreus	Hesperiidae; Eudaminae	n/a	WGS	SAMN09208370	UTSOUTHWESTERN MEDICAL CENTER	SRX4092036	HiSeq X Ten	PAIRED	size fractionation	GENOMIC	2019-03-18T00:00:00Z	SRS3308750	SRP147939	PRJNA464409	Li et al. 2019, PNAS	299	2419	1189
SRR7174456	0	0	0	Tarsoctenus corytus corba	Hesperiidae; Eudaminae	n/a	WGS	SAMN09208371	UTSOUTHWESTERN MEDICAL CENTER	SRX4092035	HiSeq X Ten	PAIRED	size fractionation	GENOMIC	2019-03-18T00:00:00Z	SRS3308749	SRP147939	PRJNA464409	Li et al. 2019, PNAS	231	1420	583
SRR7174459	284, n = 105214	C:0.0%[S:0.0%,D:0.0%],F:0.7%,M:99.3%,n:1658	C:0.0%[S:0.0%,D:0.0%],F:1.2%,M:98.8%,n:1367	Nascus phocus	Hesperiidae; Eudaminae	DWJC00000000	WGS	SAMN09208374	UTSOUTHWESTERN MEDICAL CENTER	SRX4092032	HiSeq X Ten	PAIRED	size fractionation	GENOMIC	2019-03-18T00:00:00Z	SRS3557935	SRP147939	PRJNA464409	Li et al. 2019, PNAS	195	2227	1018
SRR7174460	262, n = 9115	C:0.0%[S:0.0%,D:0.0%],F:0.0%,M:100.0%,n:1658	C:0.0%[S:0.0%,D:0.0%],F:0.0%,M:100.0%,n:1367	Aurina dida	Hesperiidae; Eudaminae	DWJB00000000	WGS	SAMN09208375	UTSOUTHWESTERN MEDICAL CENTER	SRX4092031	HiSeq X Ten	PAIRED	size fractionation	GENOMIC	2019-03-18T00:00:00Z	SRS3308747	SRP147939	PRJNA464409	Li et al. 2019, PNAS	156	3191	1420
SRR7174465	0	0	0	Ephyriades brunnea brunnea	Hesperiidae; Pyrginae	n/a	WGS	SAMN09208556	UTSOUTHWESTERN MEDICAL CENTER	SRX4092026	HiSeq X Ten	PAIRED	size fractionation	GENOMIC	2019-03-18T00:00:00Z	SRS3308742	SRP147939	PRJNA464409	Li et al. 2019, PNAS	272	4345	1814
SRR7174470	0	0	0	Heteropterus morpheus	Hesperiidae; Heteropterinae	n/a	WGS	SAMN09208559	UTSOUTHWESTERN MEDICAL CENTER	SRX4092021	HiSeq X Ten	PAIRED	size fractionation	GENOMIC	2019-03-18T00:00:00Z	SRS3308737	SRP147939	PRJNA464409	Li et al. 2019, PNAS	159	3296	1434
SRR7174478	0	0	0	Argopteron puelmae	Hesperiidae; Heteropterinae	n/a	WGS	SAMN09208565	UTSOUTHWESTERN MEDICAL CENTER	SRX4092013	HiSeq X Ten	PAIRED	size fractionation	GENOMIC	2019-03-18T00:00:00Z	SRS3308730	SRP147939	PRJNA464409	Li et al. 2019, PNAS	248	4012	1710
SRR7174479	0	0	0	Celaenorrhinus syllius	Hesperiidae; Pyrginae	n/a	WGS	SAMN09208472	UTSOUTHWESTERN MEDICAL CENTER	SRX4092012	HiSeq X Ten	PAIRED	size fractionation	GENOMIC	2019-03-18T00:00:00Z	SRS3308729	SRP147939	PRJNA464409	Li et al. 2019, PNAS	278	5566	2586
SRR7174480	0	0	0	Pseudocoladenia dan fabia	Hesperiidae; Pyrginae	n/a	WGS	SAMN09208473	UTSOUTHWESTERN MEDICAL CENTER	SRX4092011	HiSeq X Ten	PAIRED	size fractionation	GENOMIC	2019-03-18T00:00:00Z	SRS3308728	SRP147939	PRJNA464409	Li et al. 2019, PNAS	252	1959	869
SRR7174481	0	0	0	Cogia calchas	Hesperiidae; Eudaminae	n/a	WGS	SAMN09208470	UTSOUTHWESTERN MEDICAL CENTER	SRX4092010	HiSeq X Ten	PAIRED	size fractionation	GENOMIC	2019-03-18T00:00:00Z	SRS3308727	SRP147939	PRJNA464409	Li et al. 2019, PNAS	300	4883	2266
SRR7174482	0	0	0	Marela tamyris tamba	Hesperiidae; Eudaminae	n/a	WGS	SAMN09208471	UTSOUTHWESTERN MEDICAL CENTER	SRX4092009	HiSeq X Ten	PAIRED	size fractionation	GENOMIC	2019-03-18T00:00:00Z	SRS3308725	SRP147939	PRJNA464409	Li et al. 2019, PNAS	192	5095	2164
SRR7174483	0	0	0	Netrocoryne repanda	Hesperiidae; Pyrginae	n/a	WGS	SAMN09208476	UTSOUTHWESTERN MEDICAL CENTER	SRX4092008	HiSeq X Ten	PAIRED	size fractionation	GENOMIC	2019-03-18T00:00:00Z	SRS3308726	SRP147939	PRJNA464409	Li et al. 2019, PNAS	195	3622	1643
SRR7174484	0	0	0	Capila zennara	Hesperiidae; Pyrginae	n/a	WGS	SAMN09208477	UTSOUTHWESTERN MEDICAL CENTER	SRX4092007	HiSeq X Ten	PAIRED	size fractionation	GENOMIC	2019-03-18T00:00:00Z	SRS3308724	SRP147939	PRJNA464409	Li et al. 2019, PNAS	197	2519	1299
SRR7174485	0	0	0	Eretis melania	Hesperiidae; Pyrginae	n/a	WGS	SAMN09208474	UTSOUTHWESTERN MEDICAL CENTER	SRX4092006	HiSeq X Ten	PAIRED	size fractionation	GENOMIC	2019-03-18T00:00:00Z	SRS3308723	SRP147939	PRJNA464409	Li et al. 2019, PNAS	148	2254	988
SRR7174486	0	0	0	Sarangesa dasahara	Hesperiidae; Pyrginae	n/a	WGS	SAMN09208475	UTSOUTHWESTERN MEDICAL CENTER	SRX4092005	HiSeq X Ten	PAIRED	size fractionation	GENOMIC	2019-03-18T00:00:00Z	SRS3308722	SRP147939	PRJNA464409	Li et al. 2019, PNAS	289	2734	1276
SRR7174487	0	0	0	Pyrgus scriptura	Hesperiidae; Pyrginae	n/a	WGS	SAMN09208538	UTSOUTHWESTERN MEDICAL CENTER	SRX4092004	HiSeq X Ten	PAIRED	size fractionation	GENOMIC	2019-03-18T00:00:00Z	SRS3308721	SRP147939	PRJNA464409	Li et al. 2019, PNAS	298	5349	2251
SRR7174488	0	0	0	Chirgus limbata	Hesperiidae; Pyrginae	n/a	WGS	SAMN09208539	UTSOUTHWESTERN MEDICAL CENTER	SRX4092003	HiSeq X Ten	PAIRED	size fractionation	GENOMIC	2019-03-18T00:00:00Z	SRS3557934	SRP147939	PRJNA464409	Li et al. 2019, PNAS	177	1904	900
SRR7174489	0	0	0	Xenophanes tryxus	Hesperiidae; Pyrginae	n/a	WGS	SAMN09208534	UTSOUTHWESTERN MEDICAL CENTER	SRX4092002	HiSeq X Ten	PAIRED	size fractionation	GENOMIC	2019-03-18T00:00:00Z	SRS3308720	SRP147939	PRJNA464409	Li et al. 2019, PNAS	257	3940	1817
SRR7174490	0	0	0	Carrhenes canescens	Hesperiidae; Pyrginae	n/a	WGS	SAMN09208535	UTSOUTHWESTERN MEDICAL CENTER	SRX4092001	HiSeq X Ten	PAIRED	size fractionation	GENOMIC	2019-03-18T00:00:00Z	SRS3308718	SRP147939	PRJNA464409	Li et al. 2019, PNAS	220	3496	1660
SRR7174491	0	0	0	Trina geometrina	Hesperiidae; Pyrginae	n/a	WGS	SAMN09208536	UTSOUTHWESTERN MEDICAL CENTER	SRX4092000	HiSeq X Ten	PAIRED	size fractionation	GENOMIC	2019-03-18T00:00:00Z	SRS3308719	SRP147939	PRJNA464409	Li et al. 2019, PNAS	178	3559	1655
SRR7174492	0	0	0	Pyrgus malvae	Hesperiidae; Pyrginae	n/a	WGS	SAMN09208537	UTSOUTHWESTERN MEDICAL CENTER	SRX4091999	HiSeq X Ten	PAIRED	size fractionation	GENOMIC	2019-03-18T00:00:00Z	SRS3308717	SRP147939	PRJNA464409	Li et al. 2019, PNAS	275	3976	1853
SRR7174493	0	0	0	Timochreon satyrus	Hesperiidae; Pyrginae	n/a	WGS	SAMN09208530	UTSOUTHWESTERN MEDICAL CENTER	SRX4091998	HiSeq X Ten	PAIRED	size fractionation	GENOMIC	2019-03-18T00:00:00Z	SRS3308716	SRP147939	PRJNA464409	Li et al. 2019, PNAS	239	3523	1581
SRR7174494	0	0	0	Paches loxus	Hesperiidae; Pyrginae	n/a	WGS	SAMN09208531	UTSOUTHWESTERN MEDICAL CENTER	SRX4091997	HiSeq X Ten	PAIRED	size fractionation	GENOMIC	2019-03-18T00:00:00Z	SRS3308715	SRP147939	PRJNA464409	Li et al. 2019, PNAS	281	3859	1783
SRR7174495	0	0	0	Plumbago plumbago	Hesperiidae; Pyrginae	n/a	WGS	SAMN09208532	UTSOUTHWESTERN MEDICAL CENTER	SRX4091996	HiSeq X Ten	PAIRED	size fractionation	GENOMIC	2019-03-18T00:00:00Z	SRS3308714	SRP147939	PRJNA464409	Li et al. 2019, PNAS	158	3040	1435
SRR7174496	0	0	0	Antigonus erosus	Hesperiidae; Pyrginae	n/a	WGS	SAMN09208533	UTSOUTHWESTERN MEDICAL CENTER	SRX4091995	HiSeq X Ten	PAIRED	size fractionation	GENOMIC	2019-03-18T00:00:00Z	SRS3308713	SRP147939	PRJNA464409	Li et al. 2019, PNAS	199	3536	1651
SRR7174497	0	0	0	Euriphellus euribates	Hesperiidae; Eudaminae	n/a	WGS	SAMN09208386	UTSOUTHWESTERN MEDICAL CENTER	SRX4091994	HiSeq X Ten	PAIRED	size fractionation	GENOMIC	2019-03-18T00:00:00Z	SRS3308712	SRP147939	PRJNA464409	Li et al. 2019, PNAS	273	3301	1395
SRR7174498	0	0	0	Burnsius philetas	Hesperiidae; Pyrginae	n/a	WGS	SAMN09208541	UTSOUTHWESTERN MEDICAL CENTER	SRX4091993	HiSeq X Ten	PAIRED	size fractionation	GENOMIC	2019-03-18T00:00:00Z	SRS3557961	SRP147939	PRJNA464409	Li et al. 2019, PNAS	181	40379	20344
SRR7174499	0	0	0	Burnsius albescens	Hesperiidae; Pyrginae	n/a	WGS	SAMN09208540	UTSOUTHWESTERN MEDICAL CENTER	SRX4091992	HiSeq X Ten	PAIRED	size fractionation	GENOMIC	2019-03-18T00:00:00Z	SRS3557932	SRP147939	PRJNA464409	Li et al. 2019, PNAS	216	3332	1545
SRR7174519	0	0	0	Erionota thrax	Hesperiidae; Hesperiinae	n/a	WGS	SAMN09208574	UTSOUTHWESTERN MEDICAL CENTER	SRX4091972	HiSeq X Ten	PAIRED	size fractionation	GENOMIC	2019-03-18T00:00:00Z	SRS3308695	SRP147939	PRJNA464409	Li et al. 2019, PNAS	291	5721	2370
SRR7174522	0	0	0	Ectomis cythna	Hesperiidae; Eudaminae	n/a	WGS	SAMN09208461	UTSOUTHWESTERN MEDICAL CENTER	SRX4091969	HiSeq X Ten	PAIRED	size fractionation	GENOMIC	2019-03-18T00:00:00Z	SRS3308692	SRP147939	PRJNA464409	Li et al. 2019, PNAS	275	9523	3984
SRR7174525	0	0	0	Ectomis teutas	Hesperiidae; Eudaminae	n/a	WGS	SAMN09208462	UTSOUTHWESTERN MEDICAL CENTER	SRX4091966	HiSeq X Ten	PAIRED	size fractionation	GENOMIC	2019-03-18T00:00:00Z	SRS3557929	SRP147939	PRJNA464409	Li et al. 2019, PNAS	278	3595	1488
SRR7174531	0	0	0	Anisochoria polysticta	Hesperiidae; Pyrginae	n/a	WGS	SAMN09208528	UTSOUTHWESTERN MEDICAL CENTER	SRX4091960	HiSeq X Ten	PAIRED	size fractionation	GENOMIC	2019-03-18T00:00:00Z	SRS3308685	SRP147939	PRJNA464409	Li et al. 2019, PNAS	289	4156	1973
SRR7174532	0	0	0	Gorgopas trochilus	Hesperiidae; Pyrginae	n/a	WGS	SAMN09208523	UTSOUTHWESTERN MEDICAL CENTER	SRX4091959	HiSeq X Ten	PAIRED	size fractionation	GENOMIC	2019-03-18T00:00:00Z	SRS3308684	SRP147939	PRJNA464409	Li et al. 2019, PNAS	245	3164	1454
SRR7174537	0	0	0	Staphylus hayhurstii	Hesperiidae; Pyrginae	n/a	WGS	SAMN09208526	UTSOUTHWESTERN MEDICAL CENTER	SRX4091954	HiSeq X Ten	PAIRED	size fractionation	GENOMIC	2019-03-18T00:00:00Z	SRS3308679	SRP147939	PRJNA464409	Li et al. 2019, PNAS	293	4869	2027
SRR7174549	0	0	0	Epargyreus clarus clarus	Hesperiidae; Eudaminae	n/a	WGS	SAMN09208437	UTSOUTHWESTERN MEDICAL CENTER	SRX4091942	HiSeq X Ten	PAIRED	size fractionation	GENOMIC	2019-03-18T00:00:00Z	SRS3308669	SRP147939	PRJNA464409	Li et al. 2019, PNAS	300	4330	2007
SRR7174553	277, n = 40836	C:0.0%[S:0.0%,D:0.0%],F:0.1%,M:99.9%,n:1658	C:0.0%[S:0.0%,D:0.0%],F:0.1%,M:99.9%,n:1367	Euschemon rafflesia rafflesia	Hesperiidae; Euschemoninae	DWQZ00000000	WGS	SAMN09208365	UTSOUTHWESTERN MEDICAL CENTER	SRX4091938	HiSeq X Ten	PAIRED	size fractionation	GENOMIC	2019-03-18T00:00:00Z	SRS3308667	SRP147939	PRJNA464409	Li et al. 2019, PNAS	214	2199	1104
SRR7174555	0	0	0	Burara striata	Hesperiidae; Coeliadinae	n/a	WGS	SAMN09208363	UTSOUTHWESTERN MEDICAL CENTER	SRX4091936	HiSeq X Ten	PAIRED	size fractionation	GENOMIC	2019-03-18T00:00:00Z	SRS3308665	SRP147939	PRJNA464409	Li et al. 2019, PNAS	257	6582	3086
SRR7174561	0	0	0	Austinus heros heroica	Hesperiidae; Pyrginae	n/a	WGS	SAMN09208516	UTSOUTHWESTERN MEDICAL CENTER	SRX4091930	HiSeq X Ten	PAIRED	size fractionation	GENOMIC	2019-03-18T00:00:00Z	SRS3308659	SRP147939	PRJNA464409	Li et al. 2019, PNAS	188	4368	1918
SRR7174563	0	0	0	Cornuphallus problematica	Hesperiidae; Pyrginae	n/a	WGS	SAMN09208514	UTSOUTHWESTERN MEDICAL CENTER	SRX4091928	HiSeq X Ten	PAIRED	size fractionation	GENOMIC	2019-03-18T00:00:00Z	SRS3308657	SRP147939	PRJNA464409	Li et al. 2019, PNAS	144	2880	1246
SRR7174565	0	0	0	Cyclosemia anastomosis	Hesperiidae; Pyrginae	n/a	WGS	SAMN09208512	UTSOUTHWESTERN MEDICAL CENTER	SRX4091926	HiSeq X Ten	PAIRED	size fractionation	GENOMIC	2019-03-18T00:00:00Z	SRS3308655	SRP147939	PRJNA464409	Li et al. 2019, PNAS	295	3672	1713
SRR7174574	0	0	0	Cecropterus doryssus	Hesperiidae; Pyrginae	n/a	WGS	SAMN09208407	UTSOUTHWESTERN MEDICAL CENTER	SRX4091917	HiSeq X Ten	PAIRED	size fractionation	GENOMIC	2019-03-18T00:00:00Z	SRS3557959	SRP147939	PRJNA464409	Li et al. 2019, PNAS	300	4010	1880
SRR7174576	0	0	0	Cecropterus palliolum	Hesperiidae; Pyrginae	n/a	WGS	SAMN09208401	UTSOUTHWESTERN MEDICAL CENTER	SRX4091915	HiSeq X Ten	PAIRED	size fractionation	GENOMIC	2019-03-18T00:00:00Z	SRS3557921	SRP147939	PRJNA464409	Li et al. 2019, PNAS	249	3995	1794
SRR7174577	0	0	0	Cecropterus egregius egregius	Hesperiidae; Pyrginae	n/a	WGS	SAMN09208400	UTSOUTHWESTERN MEDICAL CENTER	SRX4091914	HiSeq X Ten	PAIRED	size fractionation	GENOMIC	2019-03-18T00:00:00Z	SRS3557922	SRP147939	PRJNA464409	Li et al. 2019, PNAS	227	5185	2267
SRR7174580	0	0	0	Spicauda procne	Hesperiidae; Eudaminae	n/a	WGS	SAMN09208409	UTSOUTHWESTERN MEDICAL CENTER	SRX4091911	HiSeq X Ten	PAIRED	size fractionation	GENOMIC	2019-03-18T00:00:00Z	SRS3557957	SRP147939	PRJNA464409	Li et al. 2019, PNAS	300	4111	1904
SRR7174582	0	0	0	Tellona variegata	Hesperiidae; Hesperiinae	n/a	WGS	SAMN09208599	UTSOUTHWESTERN MEDICAL CENTER	SRX4091909	HiSeq X Ten	PAIRED	size fractionation	GENOMIC	2019-03-18T00:00:00Z	SRS3308650	SRP147939	PRJNA464409	Li et al. 2019, PNAS	205	2146	959
SRR7174583	0	0	0	Molo mango	Hesperiidae; Hesperiinae	n/a	WGS	SAMN09208598	UTSOUTHWESTERN MEDICAL CENTER	SRX4091908	HiSeq X Ten	PAIRED	size fractionation	GENOMIC	2019-03-18T00:00:00Z	SRS3308649	SRP147939	PRJNA464409	Li et al. 2019, PNAS	275	3676	1575
SRR8883893	0	0	0	Heliconius demeter	Nymphalidae; Heliconiinae	n/a	WGS	SAMN11398303	HARVARD UNIVERSITY	SRX5669680	Illumina HiSeq 2500	PAIRED	RANDOM	GENOMIC	2019-05-22T00:00:00Z	SRS4612547	SRP192060	PRJNA532398	Not Listed	500	5481.4	33391
SRR8883897	0	0	0	Heliconius sara	Nymphalidae; Heliconiinae	n/a	WGS	SAMN11398307	HARVARD UNIVERSITY	SRX5669676	Illumina HiSeq 2500	PAIRED	RANDOM	GENOMIC	2019-05-22T00:00:00Z	SRS4612543	SRP192060	PRJNA532398	Not Listed	500	6305	35897
SRR9330368	283, n = 68156	C:0.0%[S:0.0%,D:0.0%],F:0.2%,M:99.8%,n:1658	C:0.0%[S:0.0%,D:0.0%],F:0.1%,M:99.9%,n:1367	Katreus holocausta	Hesperiidae; Pyrginae	DWMT00000000	WGS	SAMN11893879	UTSW	SRX6097048	Illumina HiSeq X Ten	PAIRED	RANDOM	GENOMIC	2019-09-18T00:00:00Z	SRS4997586	SRP201959	PRJNA544364	Zhang et al. 2019, ZooTaxa Skipper	119	4593	1801
SRR9330380	262, n = 2917	C:0.0%[S:0.0%,D:0.0%],F:0.0%,M:100.0%,n:1658	C:0.0%[S:0.0%,D:0.0%],F:0.0%,M:100.0%,n:1367	Katreus johnstonii	Hesperiidae; Pyrginae	DWHF00000000	WGS	SAMN11893887	UTSW	SRX6097036	Illumina HiSeq X Ten	PAIRED	RANDOM	GENOMIC	2019-09-18T00:00:00Z	SRS4997574	SRP201959	PRJNA544364	Zhang et al. 2019, ZooTaxa Skipper	106	1111	457
SRR9330392	368, n = 186401	C:0.0%[S:0.0%,D:0.0%],F:0.2%,M:99.8%,n:1658	C:0.1%[S:0.1%,D:0.0%],F:0.3%,M:99.6%,n:1367	Hewitsoniella migonitis	Hesperiidae; Trapezitinae	DWHC00000000	WGS	SAMN11893901	UTSW	SRX6097024	Illumina HiSeq X Ten	PAIRED	RANDOM	GENOMIC	2019-09-18T00:00:00Z	SRS4997562	SRP201959	PRJNA544364	Zhang et al. 2019, ZooTaxa Skipper	202	2307	958
SRR9330393	353, n = 3702	C:0.0%[S:0.0%,D:0.0%],F:0.1%,M:99.9%,n:1658	C:0.0%[S:0.0%,D:0.0%],F:0.1%,M:99.9%,n:1367	Barca bicolor	Hesperiidae; Heteropterinae	DWHB00000000	WGS	SAMN11893897	UTSW	SRX6097023	Illumina HiSeq X Ten	PAIRED	RANDOM	GENOMIC	2019-09-18T00:00:00Z	SRS4997561	SRP201959	PRJNA544364	Zhang et al. 2019, ZooTaxa Skipper	118	2447	1040
SRR9330397	260, n = 8935	C:0.0%[S:0.0%,D:0.0%],F:0.1%,M:99.9%,n:1658	C:0.0%[S:0.0%,D:0.0%],F:0.0%,M:100.0%,n:1367	Celaenorrhinus ficulnea ficulnea	Hesperiidae; Pyrginae	DWFD00000000	WGS	SAMN11893864	UTSW	SRX6097019	Illumina HiSeq X Ten	PAIRED	RANDOM	GENOMIC	2019-09-18T00:00:00Z	SRS4997557	SRP201959	PRJNA544364	Zhang et al. 2019, ZooTaxa Skipper	126	2555	1099
SRR9330400	314, n = 100332	C:0.0%[S:0.0%,D:0.0%],F:0.2%,M:99.8%,n:1658	C:0.1%[S:0.1%,D:0.0%],F:0.4%,M:99.5%,n:1367	Katreus johnstonii	Hesperiidae; Pyrginae	DWHA00000000	WGS	SAMN11893886	UTSW	SRX6097016	Illumina HiSeq X Ten	PAIRED	RANDOM	GENOMIC	2019-09-18T00:00:00Z	SRS4997553	SRP201959	PRJNA544364	Zhang et al. 2019, ZooTaxa Skipper	150	2187	882
SRR9330401	296, n = 69696	C:0.0%[S:0.0%,D:0.0%],F:0.1%,M:99.9%,n:1658	C:0.0%[S:0.0%,D:0.0%],F:0.3%,M:99.7%,n:1367	Katreus johnstonii	Hesperiidae; Pyrginae	DWFB00000000	WGS	SAMN11893885	UTSW	SRX6097015	Illumina HiSeq X Ten	PAIRED	RANDOM	GENOMIC	2019-09-18T00:00:00Z	SRS4997554	SRP201959	PRJNA544364	Zhang et al. 2019, ZooTaxa Skipper	127	2084	830
SRR9330403	372, n = 2848	C:0.0%[S:0.0%,D:0.0%],F:0.1%,M:99.9%,n:1658	C:0.1%[S:0.1%,D:0.0%],F:0.0%,M:99.9%,n:1367	Katreus holocausta	Hesperiidae; Pyrginae	DWFA00000000	WGS	SAMN11893881	UTSW	SRX6097013	Illumina HiSeq X Ten	PAIRED	RANDOM	GENOMIC	2019-09-18T00:00:00Z	SRS4997552	SRP201959	PRJNA544364	Zhang et al. 2019, ZooTaxa Skipper	118	1743	701
SRR9330406	280, n = 43675	C:0.0%[S:0.0%,D:0.0%],F:0.1%,M:99.9%,n:1658	C:0.0%[S:0.0%,D:0.0%],F:0.1%,M:99.9%,n:1367	Katreus holocausta	Hesperiidae; Pyrginae	DWMK00000000	WGS	SAMN11893878	UTSW	SRX6097010	Illumina HiSeq X Ten	PAIRED	RANDOM	GENOMIC	2019-09-18T00:00:00Z	SRS4997548	SRP201959	PRJNA544364	Zhang et al. 2019, ZooTaxa Skipper	114	3870	1529
SRR9330411	276, n = 20872	C:0.0%[S:0.0%,D:0.0%],F:0.0%,M:100.0%,n:1658	C:0.0%[S:0.0%,D:0.0%],F:0.1%,M:99.9%,n:1367	Sarangesa brigida	Hesperiidae; Pyrginae	DWEX00000000	WGS	SAMN11893865	UTSW	SRX6097005	Illumina HiSeq X Ten	PAIRED	RANDOM	GENOMIC	2019-09-18T00:00:00Z	SRS4997543	SRP201959	PRJNA544364	Zhang et al. 2019, ZooTaxa Skipper	156	1756	718
SRR9330661	316, n = 4271	C:0.0%[S:0.0%,D:0.0%],F:0.1%,M:99.9%,n:1658	C:0.0%[S:0.0%,D:0.0%],F:0.2%,M:99.8%,n:1367	Pyrrhopyge tatei	Hesperiidae; Pyrginae	DWGL00000000	WGS	SAMN11893077	UTSW	SRX6097406	Illumina HiSeq X Ten	PAIRED	RANDOM	GENOMIC	2019-09-18T00:00:00Z	SRS4997944	SRP201962	PRJNA532323	Zhang et al. 2019, ProcB Skipper	116	2092	833
SRR9330694	291, n = 59828	C:0.0%[S:0.0%,D:0.0%],F:0.1%,M:99.9%,n:1658	C:0.0%[S:0.0%,D:0.0%],F:0.3%,M:99.7%,n:1367	Ardaris aerata	Hesperiidae; Pyrginae	DWLC00000000	WGS	SAMN11893098	UTSW	SRX6097373	Illumina HiSeq X Ten	PAIRED	RANDOM	GENOMIC	2019-09-18T00:00:00Z	SRS4997912	SRP201962	PRJNA532323	Zhang et al. 2019, ProcB Skipper	152	2664	1188
SRR9330697	269, n = 4228	C:0.0%[S:0.0%,D:0.0%],F:0.0%,M:100.0%,n:1658	C:0.0%[S:0.0%,D:0.0%],F:0.1%,M:99.9%,n:1367	Jonaspyge tzotzili	Hesperiidae; Pyrginae	DWFW00000000	WGS	SAMN11893097	UTSW	SRX6097370	Illumina HiSeq X Ten	PAIRED	RANDOM	GENOMIC	2019-09-18T00:00:00Z	SRS4997908	SRP201962	PRJNA532323	Zhang et al. 2019, ProcB Skipper	180	3422	1649
SRR9330709	319, n = 5571	C:0.0%[S:0.0%,D:0.0%],F:0.4%,M:99.6%,n:1658	C:0.0%[S:0.0%,D:0.0%],F:0.4%,M:99.6%,n:1367	Pyrrhopyge phidias phidias	Hesperiidae; Pyrginae	DWFR00000000	WGS	SAMN11893050	UTSW	SRX6097358	Illumina HiSeq X Ten	PAIRED	RANDOM	GENOMIC	2019-09-18T00:00:00Z	SRS4997896	SRP201962	PRJNA532323	Zhang et al. 2019, ProcB Skipper	114	3136	1275
SRR9330710	286, n = 30472	C:0.0%[S:0.0%,D:0.0%],F:0.1%,M:99.9%,n:1658	C:0.0%[S:0.0%,D:0.0%],F:0.1%,M:99.9%,n:1367	Pyrrhopyge phidias bixae	Hesperiidae; Pyrginae	DWFQ00000000	WGS	SAMN11893049	UTSW	SRX6097357	Illumina HiSeq X Ten	PAIRED	RANDOM	GENOMIC	2019-09-18T00:00:00Z	SRS4997895	SRP201962	PRJNA532323	Zhang et al. 2019, ProcB Skipper	135	2781	1165
SRR9330713	292, n = 22967	C:0.0%[S:0.0%,D:0.0%],F:0.2%,M:99.8%,n:1658	C:0.0%[S:0.0%,D:0.0%],F:0.2%,M:99.8%,n:1367	Pyrrhopyge cressoni	Hesperiidae; Pyrginae	DWEA00000000	WGS	SAMN11893046	UTSW	SRX6097354	Illumina HiSeq X Ten	PAIRED	RANDOM	GENOMIC	2019-09-18T00:00:00Z	SRS4997892	SRP201962	PRJNA532323	Zhang et al. 2019, ProcB Skipper	121	3302	1305
SRR9330734	259, n = 2847	0	C:0.0%[S:0.0%,D:0.0%],F:0.2%,M:99.8%,n:1367	Microceris etna	Hesperiidae; Pyrginae	DWDR00000000	WGS	SAMN11893132	UTSW	SRX6097333	Illumina HiSeq X Ten	PAIRED	RANDOM	GENOMIC	2019-09-18T00:00:00Z	SRS4997871	SRP201962	PRJNA532323	Zhang et al. 2019, ProcB Skipper	144	2627	1148
SRR9330735	281, n = 38363	C:0.0%[S:0.0%,D:0.0%],F:0.0%,M:100.0%,n:1658	C:0.1%[S:0.1%,D:0.0%],F:0.0%,M:99.9%,n:1367	Microceris adonis	Hesperiidae; Pyrginae	DWFG00000000	WGS	SAMN11893133	UTSW	SRX6097332	Illumina HiSeq X Ten	PAIRED	RANDOM	GENOMIC	2019-09-18T00:00:00Z	SRS4997870	SRP201962	PRJNA532323	Zhang et al. 2019, ProcB Skipper	120	3116	1232
SRR9330744	1105, n = 103241	C:0.0%[S:0.0%,D:0.0%],F:0.7%,M:99.3%,n:1658	C:19.7%[S:19.5%,D:0.2%],F:32.8%,M:47.5%,n:1367	Pyrrhopyge sergius sergius	Hesperiidae; Pyrginae	DVQA00000000	WGS	SAMN11893065	UTSW	SRX6097323	Illumina HiSeq X Ten	PAIRED	RANDOM	GENOMIC	2019-09-18T00:00:00Z	SRS4997861	SRP201962	PRJNA532323	Zhang et al. 2019, ProcB Skipper	270	5308	2123
SRR9330746	786, n = 143942	C:0.0%[S:0.0%,D:0.0%],F:0.0%,M:100.0%,n:1658	C:11.5%[S:11.5%,D:0.0%],F:29.5%,M:59.0%,n:1367	Pyrrhopyge hadassa pseudohadassa	Hesperiidae; Pyrginae	DVPY00000000	WGS	SAMN11893071	UTSW	SRX6097321	Illumina HiSeq X Ten	PAIRED	RANDOM	GENOMIC	2019-09-18T00:00:00Z	SRS4997858	SRP201962	PRJNA532323	Zhang et al. 2019, ProcB Skipper	254	5577	2044
SRR9330755	288, n = 24103	C:0.0%[S:0.0%,D:0.0%],F:0.0%,M:100.0%,n:1658	C:0.0%[S:0.0%,D:0.0%],F:0.1%,M:99.9%,n:1367	Pyrrhopyge amythaon peron	Hesperiidae; Pyrginae	DVPP00000000	WGS	SAMN11893059	UTSW	SRX6097312	Illumina HiSeq X Ten	PAIRED	RANDOM	GENOMIC	2019-09-18T00:00:00Z	SRS4997850	SRP201962	PRJNA532323	Zhang et al. 2019, ProcB Skipper	115	3850	1520
SRR9330756	291, n = 14702	C:0.0%[S:0.0%,D:0.0%],F:0.1%,M:99.9%,n:1658	C:0.0%[S:0.0%,D:0.0%],F:0.1%,M:99.9%,n:1367	Pyrrhopyge thericles pseudophidias	Hesperiidae; Pyrginae	DVPO00000000	WGS	SAMN11893056	UTSW	SRX6097311	Illumina HiSeq X Ten	PAIRED	RANDOM	GENOMIC	2019-09-18T00:00:00Z	SRS4997849	SRP201962	PRJNA532323	Zhang et al. 2019, ProcB Skipper	111	3310	1292
SRR9330760	284, n = 32247	C:0.0%[S:0.0%,D:0.0%],F:0.4%,M:99.6%,n:1658	C:0.0%[S:0.0%,D:0.0%],F:0.4%,M:99.6%,n:1367	Pyrrhopyge proculus draudti	Hesperiidae; Pyrginae	DVPK00000000	WGS	SAMN11893052	UTSW	SRX6097307	Illumina HiSeq X Ten	PAIRED	RANDOM	GENOMIC	2019-09-18T00:00:00Z	SRS4997845	SRP201962	PRJNA532323	Zhang et al. 2019, ProcB Skipper	116	3445	1369
SRR9330770	640, n = 14309	C:0.0%[S:0.0%,D:0.0%],F:0.2%,M:99.8%,n:1658	C:10.4%[S:10.3%,D:0.1%],F:11.5%,M:78.1%,n:1367	Apyrrothrix mulleri	Hesperiidae; Pyrginae	DVPB00000000	WGS	SAMN11893087	UTSW	SRX6097297	Illumina HiSeq X Ten	PAIRED	RANDOM	GENOMIC	2019-09-18T00:00:00Z	SRS4997835	SRP201962	PRJNA532323	Zhang et al. 2019, ProcB Skipper	113	3581	1389
SRR9330773	2383, n = 51416	C:0.0%[S:0.0%,D:0.0%],F:0.0%,M:100.0%,n:1658	C:53.1%[S:52.5%,D:0.6%],F:30.9%,M:16.0%,n:1367	Apyrrothrix maculosa	Hesperiidae; Pyrginae	DVOY00000000	WGS	SAMN11893090	UTSW	SRX6097294	Illumina HiSeq X Ten	PAIRED	RANDOM	GENOMIC	2019-09-18T00:00:00Z	SRS4997833	SRP201962	PRJNA532323	Zhang et al. 2019, ProcB Skipper	259	6441	2357
